# Supplementary material for: Decoupled electrolysis for hydrogen production and hydrazine oxidation via high-capacity and stable pre-protonated vanadium hexacyanoferrate
Source: Nat Commun. 2024 Feb 13;15:1339. doi: 10.1038/s41467-024-45321-z (PMC10864379; doi:10.1038/s41467-024-45321-z)
Supplement: Supplementary file 6 — Source data [file 41467_2024_45321_MOESM6_ESM.xlsx]

## Sheet: Figure2b 
p-VHCF	XRD-p-vhcf
10.04	25	28	-3	15.181	10
10.09	25	28	-3	17.547	10
10.14	80	29	51	24.914	10
10.19	4	29	-25	29.304	10
10.24	15	29	-14	30.638	10
10.29	0	29	-29	35.524	10
10.34	75	29	46	38.833	10
10.39	5	29	-24	39.884	10
10.44	16	29	-13	43.878	10
10.49	0	29	-29	46.692	10
10.54	69	29	40	51.116	10
10.59	13	29	-16	53.64	10
10.64	72	30	42	54.464	10
10.69	3	30	-27	57.677	10
10.74	0	30	-30	60.014	10
10.79	65	30	35	60.781	10
10.84	132	30	102	63.792	10
10.89	35	30	5	66.001	10
10.94	74	30	44	66.728	10
10.99	21	30	-9	69.601	10
11.04	67	30	37	71.72	10
11.09	13	30	-17	75.197	10
11.14	24	30	-6	77.256	10
11.19	86	31	55	77.938	10
11.24	27	31	-4	80.651	10
11.29	73	31	42	82.672	10
11.34	116	31	85	83.344	10
11.39	0	31	-31	86.022	10
11.44	0	31	-31	88.024	10
11.49	46	31	15	88.691	10
11.54	91	31	60
11.59	39	31	8
11.64	61	31	30
11.69	5	31	-26
11.74	46	31	15
11.79	13	31	-18
11.84	90	32	58
11.89	58	32	26
11.94	0	32	-32
11.99	0	32	-32
12.04	16	32	-16
12.09	81	32	49
12.14	50	32	18
12.19	7	32	-25
12.24	0	32	-32
12.29	20	32	-12
12.34	0	32	-32
12.39	112	32	80
12.44	62	32	30
12.49	31	32	-1
12.54	44	32	12
12.59	68	32	36
12.64	29	32	-3
12.69	45	32	13
12.74	34	32	2
12.79	0	32	-32
12.84	4	32	-28
12.89	35	32	3
12.94	0	32	-32
12.99	38	32	6
13.04	0	32	-32
13.09	35	32	3
13.14	19	32	-13
13.19	60	32	28
13.24	64	32	32
13.29	41	32	9
13.34	7	32	-25
13.39	30	32	-2
13.44	64	32	32
13.49	89	32	57
13.54	73	32	41
13.59	99	32	67
13.64	25	31	-6
13.69	41	31	10
13.74	20	32	-12
13.79	30	31	-1
13.84	53	31	22
13.89	39	31	8
13.94	13	30	-17
13.99	0	30	-30
14.04	16	29	-13
14.09	41	29	12
14.14	41	29	12
14.19	36	28	8
14.24	4	28	-24
14.29	20	27	-7
14.34	3	27	-24
14.39	0	26	-26
14.44	55	26	29
14.49	1	26	-25
14.54	0	25	-25
14.59	0	26	-26
14.64	119	26	93
14.69	43	25	18
14.74	76	25	51
14.79	52	25	27
14.84	33	24	9
14.89	56	25	31
14.94	4	27	-23
14.99	14	36	-22
15.04	105	64	41
15.09	84	120	-36
15.14	226	186	40
15.19	240	217	23
15.24	203	212	-9
15.29	209	196	13
15.34	153	173	-20
15.39	132	145	-13
15.44	117	118	-1
15.49	71	92	-21
15.54	112	71	41
15.59	42	54	-12
15.64	18	43	-25
15.69	50	35	15
15.74	51	31	20
15.79	24	28	-4
15.84	0	27	-27
15.89	0	26	-26
15.94	23	27	-4
15.99	0	27	-27
16.04	0	27	-27
16.09	0	28	-28
16.14	0	28	-28
16.19	0	28	-28
16.24	0	29	-29
16.29	0	29	-29
16.34	0	30	-30
16.39	3	31	-28
16.44	0	31	-31
16.49	0	32	-32
16.54	0	33	-33
16.59	0	34	-34
16.64	0	36	-36
16.69	29	37	-8
16.74	12	40	-28
16.79	70	44	26
16.84	46	49	-3
16.89	95	59	36
16.94	137	75	62
16.99	201	102	99
17.04	209	144	65
17.09	267	209	58
17.14	370	305	65
17.19	447	442	5
17.24	596	625	-29
17.29	792	860	-68
17.34	1004	1144	-140
17.39	1230	1468	-238
17.44	1687	1813	-126
17.49	2161	2152	9
17.54	2478	2454	24
17.59	2894	2684	210
17.64	3066	2813	253
17.69	3081	2821	260
17.74	2963	2690	273
17.79	2519	2439	80
17.84	2052	2105	-53
17.89	1522	1732	-210
17.94	1248	1361	-113
17.99	921	1023	-102
18.04	630	737	-107
18.09	499	512	-13
18.14	370	345	25
18.19	305	229	76
18.24	211	152	59
18.29	171	104	67
18.34	175	75	100
18.39	176	58	118
18.44	66	48	18
18.49	58	42	16
18.54	101	39	62
18.59	17	37	-20
18.64	0	35	-35
18.69	0	34	-34
18.74	0	32	-32
18.79	0	32	-32
18.84	35	31	4
18.89	59	30	29
18.94	37	29	8
18.99	0	29	-29
19.04	4	28	-24
19.09	0	28	-28
19.14	0	28	-28
19.19	0	28	-28
19.24	0	28	-28
19.29	0	27	-27
19.34	72	27	45
19.39	40	27	13
19.44	0	27	-27
19.49	5	26	-21
19.54	90	26	64
19.59	64	26	38
19.64	2	26	-24
19.69	15	26	-11
19.74	0	26	-26
19.79	0	25	-25
19.84	0	25	-25
19.89	16	25	-9
19.94	21	25	-4
19.99	0	25	-25
20.04	0	25	-25
20.09	0	25	-25
20.14	76	25	51
20.19	67	25	42
20.24	0	25	-25
20.29	0	25	-25
20.34	64	25	39
20.39	46	25	21
20.44	24	25	-1
20.49	0	25	-25
20.54	0	25	-25
20.59	45	25	20
20.64	65	25	40
20.69	8	25	-17
20.74	22	25	-3
20.79	68	25	43
20.84	32	25	7
20.89	55	26	29
20.94	57	26	31
20.99	29	26	3
21.04	0	26	-26
21.09	43	26	17
21.14	32	26	6
21.19	28	26	2
21.24	15	26	-11
21.29	0	26	-26
21.34	19	25	-6
21.39	55	25	30
21.44	33	25	8
21.49	56	25	31
21.54	22	25	-3
21.59	0	25	-25
21.64	28	26	2
21.69	99	26	73
21.74	46	26	20
21.79	16	26	-10
21.84	26	26	0
21.89	81	26	55
21.94	47	26	21
21.99	21	26	-5
22.04	0	26	-26
22.09	0	27	-27
22.14	32	27	5
22.19	61	27	34
22.24	22	27	-5
22.29	0	27	-27
22.34	3	27	-24
22.39	0	27	-27
22.44	85	28	57
22.49	66	28	38
22.54	0	28	-28
22.59	0	28	-28
22.64	83	29	54
22.69	3	29	-26
22.74	11	29	-18
22.79	49	29	20
22.84	0	30	-30
22.89	86	30	56
22.94	35	30	5
22.99	37	31	6
23.04	7	31	-24
23.09	31	32	-1
23.14	58	32	26
23.19	28	33	-5
23.24	14	33	-19
23.29	21	34	-13
23.34	1	34	-33
23.39	0	35	-35
23.44	14	36	-22
23.49	53	37	16
23.54	14	38	-24
23.59	36	39	-3
23.64	92	40	52
23.69	20	41	-21
23.74	97	42	55
23.79	111	44	67
23.84	67	46	21
23.89	54	49	5
23.94	21	53	-32
23.99	180	57	123
24.04	48	64	-16
24.09	150	73	77
24.14	59	86	-27
24.19	185	104	81
24.24	140	129	11
24.29	210	162	48
24.34	295	207	88
24.39	286	266	20
24.44	370	340	30
24.49	416	431	-15
24.54	517	541	-24
24.59	537	667	-130
24.64	752	809	-57
24.69	897	962	-65
24.74	1070	1121	-51
24.79	1230	1277	-47
24.84	1451	1422	29
24.89	1586	1547	39
24.94	1784	1641	143
24.99	1774	1695	79
25.04	1992	1704	288
25.09	1660	1649	11
25.14	1571	1532	39
25.19	1266	1371	-105
25.24	1201	1183	18
25.29	923	986	-63
25.34	631	796	-165
25.39	698	624	74
25.44	483	476	7
25.49	409	356	53
25.54	269	263	6
25.59	159	193	-34
25.64	239	143	96
25.69	141	109	32
25.74	88	86	2
25.79	132	70	62
25.84	82	61	21
25.89	78	55	23
25.94	97	50	47
25.99	0	47	-47
26.04	15	44	-29
26.09	0	42	-42
26.14	9	41	-32
26.19	53	39	14
26.24	0	38	-38
26.29	0	37	-37
26.34	0	36	-36
26.39	24	35	-11
26.44	47	34	13
26.49	0	34	-34
26.54	0	33	-33
26.59	68	33	35
26.64	74	32	42
26.69	0	31	-31
26.74	9	31	-22
26.79	0	31	-31
26.84	0	30	-30
26.89	49	30	19
26.94	98	30	68
26.99	0	29	-29
27.04	0	29	-29
27.09	13	29	-16
27.14	0	29	-29
27.19	0	28	-28
27.24	123	28	95
27.29	29	28	1
27.34	0	28	-28
27.39	163	28	135
27.44	0	27	-27
27.49	0	27	-27
27.54	30	27	3
27.59	9	27	-18
27.64	0	27	-27
27.69	116	27	89
27.74	0	27	-27
27.79	0	26	-26
27.84	200	26	174
27.89	155	26	129
27.94	86	26	60
27.99	65	26	39
28.04	35	26	9
28.09	86	26	60
28.14	29	26	3
28.19	79	26	53
28.24	0	26	-26
28.29	39	26	13
28.34	117	26	91
28.39	0	26	-26
28.44	12	25	-13
28.49	0	25	-25
28.54	154	25	129
28.59	46	25	21
28.64	0	25	-25
28.69	69	25	44
28.74	81	25	56
28.79	142	25	117
28.84	0	25	-25
28.89	150	25	125
28.94	26	25	1
28.99	146	25	121
29.04	0	25	-25
29.09	93	25	68
29.14	115	25	90
29.19	222	25	197
29.24	7	25	-18
29.29	75	25	50
29.34	212	25	187
29.39	12	25	-13
29.44	0	25	-25
29.49	164	25	139
29.54	0	25	-25
29.59	36	25	11
29.64	0	25	-25
29.69	28	26	2
29.74	66	26	40
29.79	59	26	33
29.84	18	25	-7
29.89	43	25	18
29.94	95	25	70
29.99	0	25	-25
30.04	0	25	-25
30.09	0	25	-25
30.14	153	25	128
30.19	5	25	-20
30.24	0	25	-25
30.29	68	25	43
30.34	0	25	-25
30.39	91	25	66
30.44	0	25	-25
30.49	0	25	-25
30.54	140	25	115
30.59	6	25	-19
30.64	73	25	48
30.69	123	25	98
30.74	62	25	37
30.79	36	25	11
30.84	181	25	156
30.89	164	25	139
30.94	79	25	54
30.99	72	25	47
31.04	7	25	-18
31.09	27	25	2
31.14	42	25	17
31.19	44	25	19
31.24	68	25	43
31.29	0	25	-25
31.34	20	25	-5
31.39	0	25	-25
31.44	32	27	5
31.49	65	27	38
31.54	11	27	-16
31.59	0	27	-27
31.64	107	27	80
31.69	34	27	7
31.74	20	27	-7
31.79	98	27	71
31.84	0	27	-27
31.89	47	27	20
31.94	49	27	22
31.99	24	27	-3
32.04	93	27	66
32.09	27	27	0
32.14	0	27	-27
32.19	0	27	-27
32.24	0	28	-28
32.29	63	28	35
32.34	79	28	51
32.39	119	28	91
32.44	18	28	-10
32.49	10	28	-18
32.54	86	28	58
32.59	50	28	22
32.64	109	28	81
32.69	58	29	29
32.74	25	29	-4
32.79	67	29	38
32.84	12	29	-17
32.89	5	29	-24
32.94	20	29	-9
32.99	63	30	33
33.04	28	30	-2
33.09	17	30	-13
33.14	0	30	-30
33.19	0	30	-30
33.24	18	31	-13
33.29	87	31	56
33.34	29	31	-2
33.39	2	31	-29
33.44	40	32	8
33.49	0	32	-32
33.54	0	32	-32
33.59	58	33	25
33.64	89	33	56
33.69	74	34	40
33.74	29	34	-5
33.79	21	35	-14
33.84	99	35	64
33.89	0	36	-36
33.94	0	37	-37
33.99	0	37	-37
34.04	21	38	-17
34.09	40	39	1
34.14	6	40	-34
34.19	47	41	6
34.24	68	42	26
34.29	58	43	15
34.34	0	45	-45
34.39	32	46	-14
34.44	14	48	-34
34.49	0	50	-50
34.54	2	52	-50
34.59	72	55	17
34.64	165	59	106
34.69	110	63	47
34.74	72	69	3
34.79	150	77	73
34.84	130	89	41
34.89	90	105	-15
34.94	171	127	44
34.99	290	159	131
35.04	359	202	157
35.09	220	260	-40
35.14	284	334	-50
35.19	426	426	0
35.24	492	538	-46
35.29	594	666	-72
35.34	733	809	-76
35.39	934	959	-25
35.44	1113	1108	5
35.49	1274	1245	29
35.54	1359	1357	2
35.59	1568	1431	137
35.64	1634	1456	178
35.69	1544	1416	128
35.74	1301	1304	-3
35.79	1072	1142	-70
35.84	881	957	-76
35.89	719	769	-50
35.94	539	597	-58
35.99	443	450	-7
36.04	390	331	59
36.09	264	242	22
36.14	162	177	-15
36.19	191	133	58
36.24	208	104	104
36.29	111	85	26
36.34	40	72	-32
36.39	91	64	27
36.44	116	58	58
36.49	59	54	5
36.54	23	51	-28
36.59	63	48	15
36.64	36	46	-10
36.69	0	44	-44
36.74	0	42	-42
36.79	0	41	-41
36.84	0	40	-40
36.89	45	39	6
36.94	69	38	31
36.99	18	37	-19
37.04	13	36	-23
37.09	0	36	-36
37.14	51	35	16
37.19	100	35	65
37.24	66	34	32
37.29	43	34	9
37.34	8	33	-25
37.39	0	33	-33
37.44	66	32	34
37.49	73	32	41
37.54	0	32	-32
37.59	0	31	-31
37.64	64	31	33
37.69	62	31	31
37.74	37	31	6
37.79	106	30	76
37.84	58	30	28
37.89	10	30	-20
37.94	4	30	-26
37.99	0	30	-30
38.04	0	29	-29
38.09	20	29	-9
38.14	67	29	38
38.19	84	29	55
38.24	91	29	62
38.29	47	29	18
38.34	34	29	5
38.39	31	29	2
38.44	0	28	-28
38.49	0	28	-28
38.54	0	28	-28
38.59	5	28	-23
38.64	56	28	28
38.69	6	28	-22
38.74	0	28	-28
38.79	61	28	33
38.84	152	28	124
38.89	67	28	39
38.94	2	28	-26
38.99	0	28	-28
39.04	0	27	-27
39.09	0	28	-28
39.14	77	29	48
39.19	74	30	44
39.24	16	33	-17
39.29	0	37	-37
39.34	0	43	-43
39.39	28	51	-23
39.44	103	63	40
39.49	108	78	30
39.54	114	99	15
39.59	210	124	86
39.64	219	154	65
39.69	188	189	-1
39.74	263	227	36
39.79	379	267	112
39.84	332	307	25
39.89	324	343	-19
39.94	414	374	40
39.99	357	398	-41
40.04	311	411	-100
40.09	417	404	13
40.14	347	267	80
40.19	95	115	-20
40.24	1	45	-44
40.29	60	29	31
40.34	131	27	104
40.39	0	27	-27
40.44	0	26	-26
40.49	0	26	-26
40.54	0	26	-26
40.59	0	26	-26
40.64	0	26	-26
40.69	0	26	-26
40.74	0	26	-26
40.79	0	26	-26
40.84	0	26	-26
40.89	11	26	-15
40.94	0	26	-26
40.99	0	26	-26
41.04	0	26	-26
41.09	0	26	-26
41.14	0	26	-26
41.19	0	26	-26
41.24	0	26	-26
41.29	0	26	-26
41.34	0	26	-26
41.39	79	26	53
41.44	68	26	42
41.49	23	26	-3
41.54	0	26	-26
41.59	22	26	-4
41.64	22	26	-4
41.69	0	26	-26
41.74	0	26	-26
41.79	0	26	-26
41.84	157	26	131
41.89	87	26	61
41.94	49	26	23
41.99	42	26	16
42.04	64	26	38
42.09	49	26	23
42.14	97	26	71
42.19	53	26	27
42.24	0	26	-26
42.29	0	26	-26
42.34	0	26	-26
42.39	54	26	28
42.44	5	26	-21
42.49	0	26	-26
42.54	30	35	-5
42.59	130	127	3
42.64	102	95	7
42.69	0	28	-28
42.74	31	27	4
42.79	119	27	92
42.84	43	27	16
42.89	3	27	-24
42.94	0	27	-27
42.99	140	27	113
43.04	100	27	73
43.09	43	27	16
43.14	1	27	-26
43.19	0	27	-27
43.24	18	27	-9
43.29	101	27	74
43.34	70	27	43
43.39	42	27	15
43.44	4	27	-23
43.49	45	27	18
43.54	0	27	-27
43.59	0	27	-27
43.64	0	27	-27
43.69	76	27	49
43.74	179	27	152
43.79	40	27	13
43.84	122	27	95
43.89	257	27	230
43.94	51	27	24
43.99	81	27	54
44.04	229	27	202
44.09	183	27	156
44.14	166	27	139
44.19	93	27	66
44.24	51	27	24
44.29	149	27	122
44.34	75	27	48
44.39	144	27	117
44.44	88	27	61
44.49	21	27	-6
44.54	0	27	-27
44.59	0	27	-27
44.64	6	27	-21
44.69	0	27	-27
44.74	0	27	-27
44.79	51	27	24
44.84	0	27	-27
44.89	0	27	-27
44.94	45	27	18
44.99	81	27	54
45.04	54	27	27
45.09	0	27	-27
45.14	5	27	-22
45.19	79	27	52
45.24	0	27	-27
45.29	0	27	-27
45.34	30	27	3
45.39	117	27	90
45.44	73	27	46
45.49	8	27	-19
45.54	12	27	-15
45.59	73	27	46
45.64	53	27	26
45.69	0	27	-27
45.74	0	27	-27
45.79	0	27	-27
45.84	0	28	-28
45.89	125	28	97
45.94	34	28	6
45.99	71	28	43
46.04	43	28	15
46.09	137	28	109
46.14	67	29	38
46.19	0	29	-29
46.24	0	29	-29
46.29	0	30	-30
46.34	0	31	-31
46.39	162	32	130
46.44	180	33	147
46.49	43	35	8
46.54	9	39	-30
46.59	2	47	-45
46.64	137	62	75
46.69	149	89	60
46.74	86	127	-41
46.79	202	164	38
46.84	175	169	6
46.89	90	100	-10
46.94	84	52	32
46.99	0	37	-37
47.04	73	32	41
47.09	32	30	2
47.14	0	29	-29
47.19	35	29	6
47.24	0	28	-28
47.29	82	28	54
47.34	56	28	28
47.39	101	27	74
47.44	52	27	25
47.49	16	27	-11
47.54	0	27	-27
47.59	0	27	-27
47.64	18	27	-9
47.69	66	27	39
47.74	0	27	-27
47.79	58	27	31
47.84	20	27	-7
47.89	0	27	-27
47.94	17	27	-10
47.99	14	27	-13
48.04	58	27	31
48.09	92	27	65
48.14	0	27	-27
48.19	37	27	10
48.24	37	27	10
48.29	53	28	25
48.34	6	28	-22
48.39	27	28	-1
48.44	11	28	-17
48.49	85	28	57
48.54	35	28	7
48.59	58	28	30
48.64	23	28	-5
48.69	0	28	-28
48.74	0	28	-28
48.79	0	28	-28
48.84	17	28	-11
48.89	22	28	-6
48.94	83	28	55
48.99	151	28	123
49.04	0	28	-28
49.09	0	28	-28
49.14	0	28	-28
49.19	0	28	-28
49.24	83	28	55
49.29	11	28	-17
49.34	233	28	205
49.39	8	28	-20
49.44	7	28	-21
49.49	0	28	-28
49.54	19	28	-9
49.59	43	28	15
49.64	95	28	67
49.69	136	28	108
49.74	101	28	73
49.79	0	28	-28
49.84	0	28	-28
49.89	3	28	-25
49.94	35	28	7
49.99	0	28	-28
50.04	0	28	-28
50.09	0	28	-28
50.14	39	28	11
50.19	0	28	-28
50.24	0	28	-28
50.29	0	28	-28
50.34	67	28	39
50.39	0	28	-28
50.44	0	28	-28
50.49	0	28	-28
50.54	0	28	-28
50.59	107	28	79
50.64	46	28	18
50.69	76	28	48
50.74	0	28	-28
50.79	34	28	6
50.84	0	28	-28
50.89	124	28	96
50.94	28	28	0
50.99	13	28	-15
51.04	149	28	121
51.09	124	28	96
51.14	1	28	-27
51.19	36	28	8
51.24	80	28	52
51.29	105	28	77
51.34	79	28	51
51.39	43	28	15
51.44	121	28	93
51.49	18	28	-10
51.54	0	28	-28
51.59	0	28	-28
51.64	0	28	-28
51.69	50	28	22
51.74	15	28	-13
51.79	99	28	71
51.84	60	28	32
51.89	25	28	-3
51.94	0	28	-28
51.99	0	28	-28
52.04	0	28	-28
52.09	102	28	74
52.14	65	28	37
52.19	0	28	-28
52.24	11	28	-17
52.29	72	28	44
52.34	0	28	-28
52.39	0	28	-28
52.44	0	28	-28
52.49	0	28	-28
52.54	0	28	-28
52.59	0	28	-28
52.64	99	28	71
52.69	70	28	42
52.74	51	28	23
52.79	0	28	-28
52.84	0	28	-28
52.89	0	28	-28
52.94	65	28	37
52.99	40	28	12
53.04	21	28	-7
53.09	56	28	28
53.14	57	28	29
53.19	0	28	-28
53.24	12	28	-16
53.29	19	28	-9
53.34	114	28	86
53.39	79	28	51
53.44	0	28	-28
53.49	0	28	-28
53.54	0	28	-28
53.59	105	28	77
53.64	0	28	-28
53.69	0	28	-28
53.74	0	28	-28
53.79	0	28	-28
53.84	0	28	-28
53.89	17	29	-12
53.94	79	32	47
53.99	13	34	-21
54.04	0	39	-39
54.09	0	47	-47
54.14	123	59	64
54.19	87	75	12
54.24	167	96	71
54.29	127	120	7
54.34	101	147	-46
54.39	156	173	-17
54.44	215	195	20
54.49	262	210	52
54.54	170	215	-45
54.59	219	207	12
54.64	243	184	59
54.69	212	151	61
54.74	121	117	4
54.79	39	86	-47
54.84	32	63	-31
54.89	137	47	90
54.94	94	38	56
54.99	39	33	6
55.04	19	30	-11
55.09	8	29	-21
55.14	0	29	-29
55.19	27	29	-2
55.24	95	29	66
55.29	56	29	27
55.34	0	29	-29
55.39	0	29	-29
55.44	0	29	-29
55.49	0	29	-29
55.54	0	29	-29
55.59	0	29	-29
55.64	0	29	-29
55.69	0	29	-29
55.74	18	29	-11
55.79	0	29	-29
55.84	0	29	-29
55.89	0	29	-29
55.94	0	29	-29
55.99	0	29	-29
56.04	0	29	-29
56.09	0	29	-29
56.14	28	29	-1
56.19	0	29	-29
56.24	0	29	-29
56.29	0	29	-29
56.34	0	29	-29
56.39	0	29	-29
56.44	0	29	-29
56.49	40	29	11
56.54	50	29	21
56.59	27	29	-2
56.64	58	29	29
56.69	18	29	-11
56.74	57	29	28
56.79	82	29	53
56.84	0	29	-29
56.89	0	30	-30
56.94	0	31	-31
56.99	16	33	-17
57.04	1	37	-36
57.09	57	42	15
57.14	55	50	5
57.19	57	62	-5
57.24	39	79	-40
57.29	110	99	11
57.34	151	123	28
57.39	188	150	38
57.44	238	178	60
57.49	171	203	-32
57.54	175	223	-48
57.59	238	237	1
57.64	302	240	62
57.69	259	235	24
57.74	257	222	35
57.79	256	203	53
57.84	128	179	-51
57.89	111	153	-42
57.94	92	127	-35
57.99	173	104	69
58.04	226	83	143
58.09	110	67	43
58.14	31	54	-23
58.19	17	45	-28
58.24	66	39	27
58.29	6	35	-29
58.34	0	32	-32
58.39	0	30	-30
58.44	0	30	-30
58.49	4	29	-25
58.54	16	29	-13
58.59	42	29	13
58.64	0	29	-29
58.69	0	29	-29
58.74	0	29	-29
58.79	0	29	-29
58.84	60	29	31
58.89	49	29	20
58.94	40	29	11
58.99	0	29	-29
59.04	0	29	-29
59.09	0	29	-29
59.14	0	29	-29
59.19	25	29	-4
59.24	7	29	-22
59.29	30	29	1
59.34	56	29	27
59.39	108	29	79
59.44	43	29	14
59.49	68	29	39
59.54	27	30	-3
59.59	0	30	-30
59.64	0	30	-30
59.69	11	30	-19
59.74	0	30	-30
59.79	47	30	17
59.84	66	30	36
59.89	19	30	-11
59.94	0	30	-30
59.99	0	30	-30
60.04	0	30	-30
60.09	50	30	20
60.14	134	30	104
60.19	98	30	68
60.24	35	30	5
60.29	67	30	37
60.34	26	30	-4
60.39	27	30	-3
60.44	0	30	-30
60.49	103	30	73
60.54	60	30	30
60.59	124	30	94
60.64	156	30	126
60.69	28	30	-2
60.74	14	30	-16
60.79	11	30	-19
60.84	111	30	81
60.89	154	30	124
60.94	92	30	62
60.99	71	30	41
61.04	16	30	-14
61.09	87	30	57
61.14	125	30	95
61.19	66	30	36
61.24	46	30	16
61.29	14	30	-16
61.34	11	30	-19
61.39	8	30	-22
61.44	0	30	-30
61.49	0	30	-30
61.54	23	30	-7
61.59	0	30	-30
61.64	0	30	-30
61.69	0	30	-30
61.74	95	30	65
61.79	63	30	33
61.84	34	30	4
61.89	0	30	-30
61.94	0	30	-30
61.99	0	30	-30
62.04	16	30	-14
62.09	33	30	3
62.14	108	30	78
62.19	54	30	24
62.24	0	30	-30
62.29	0	30	-30
62.34	46	30	16
62.39	72	30	42
62.44	0	30	-30
62.49	28	30	-2
62.54	0	30	-30
62.59	0	30	-30
62.64	50	30	20
62.69	12	30	-18
62.74	0	30	-30
62.79	19	30	-11
62.84	32	30	2
62.89	112	30	82
62.94	160	30	130
62.99	23	30	-7
63.04	4	30	-26
63.09	0	30	-30
63.14	0	30	-30
63.19	12	30	-18
63.24	89	30	59
63.29	63	30	33
63.34	2	30	-28
63.39	0	30	-30
63.44	0	30	-30
63.49	94	30	64
63.54	0	30	-30
63.59	94	30	64
63.64	30	30	0
63.69	8	30	-22
63.74	202	30	172
63.79	105	30	75
63.84	68	30	38
63.89	0	30	-30
63.94	0	30	-30
63.99	26	30	-4
64.04	16	30	-14
64.09	95	30	65
64.14	40	30	10
64.19	68	30	38
64.24	110	30	80
64.29	0	30	-30
64.34	61	30	31
64.39	178	30	148
64.44	83	30	53
64.49	35	30	5
64.54	10	30	-20
64.59	3	30	-27
64.64	0	30	-30
64.69	44	30	14
64.74	0	30	-30
64.79	211	30	181
64.84	117	30	87
64.89	0	30	-30
64.94	0	30	-30
64.99	0	30	-30
65.04	31	30	1
65.09	49	30	19
65.14	0	31	-31
65.19	3	31	-28
65.24	11	31	-20
65.29	80	31	49
65.34	47	31	16
65.39	85	31	54
65.44	47	31	16
65.49	181	31	150
65.54	169	31	138
65.59	28	31	-3
65.64	13	31	-18
65.69	22	31	-9
65.74	44	31	13
65.79	37	31	6
65.84	102	31	71
65.89	80	31	49
65.94	39	31	8
65.99	37	31	6
66.04	0	31	-31
66.09	0	31	-31
66.14	21	31	-10
66.19	186	31	155
66.24	95	31	64
66.29	143	31	112
66.34	70	31	39
66.39	56	31	25
66.44	0	31	-31
66.49	5	31	-26
66.54	134	31	103
66.59	252	31	221
66.64	105	31	74
66.69	0	31	-31
66.74	26	31	-5
66.79	22	31	-9
66.84	0	31	-31
66.89	0	31	-31
66.94	45	31	14
66.99	95	31	64
67.04	78	31	47
67.09	112	31	81
67.14	0	31	-31
67.19	58	31	27
67.24	0	31	-31
67.29	0	31	-31
67.34	36	31	5
67.39	19	31	-12
67.44	58	31	27
67.49	0	31	-31
67.54	51	31	20
67.59	0	31	-31
67.64	0	31	-31
67.69	0	31	-31
67.74	1	31	-30
67.79	85	31	54
67.84	125	31	94
67.89	114	31	83
67.94	93	31	62
67.99	21	31	-10
68.04	10	31	-21
68.09	0	31	-31
68.14	0	31	-31
68.19	13	31	-18
68.24	0	31	-31
68.29	60	31	29
68.34	80	31	49
68.39	10	31	-21
68.44	81	31	50
68.49	2	31	-29
68.54	0	31	-31
68.59	18	31	-13
68.64	68	31	37
68.69	39	31	8
68.74	52	31	21
68.79	31	31	0
68.84	8	31	-23
68.89	85	31	54
68.94	79	31	48
68.99	58	31	27
69.04	101	31	70
69.09	0	31	-31
69.14	0	31	-31
69.19	0	31	-31
69.24	7	31	-24
69.29	88	31	57
69.34	81	31	50
69.39	63	31	32
69.44	0	31	-31
69.49	0	31	-31
69.54	108	31	77
69.59	135	31	104
69.64	90	31	59
69.69	7	31	-24
69.74	4	31	-27
69.79	15	31	-16
69.84	1	31	-30
69.89	24	31	-7
69.94	102	31	71
69.99	85	31	54
70.04	80	31	49
70.09	45	31	14
70.14	74	31	43
70.19	36	31	5
70.24	42	31	11
70.29	96	31	65
70.34	79	31	48
70.39	43	31	12
70.44	114	31	83
70.49	96	31	65
70.54	33	31	2
70.59	25	31	-6
70.64	12	31	-19
70.69	8	31	-23
70.74	4	31	-27
70.79	108	32	76
70.84	0	32	-32
70.89	0	32	-32
70.94	73	32	41
70.99	0	32	-32
71.04	0	32	-32
71.09	40	32	8
71.14	6	32	-26
71.19	42	32	10
71.24	119	32	87
71.29	49	32	17
71.34	0	32	-32
71.39	14	32	-18
71.44	2	32	-30
71.49	1	32	-31
71.54	50	32	18
71.59	39	32	7
71.64	52	32	20
71.69	71	32	39
71.74	0	32	-32
71.79	0	32	-32
71.84	0	32	-32
71.89	0	32	-32
71.94	8	32	-24
71.99	79	32	47
72.04	146	32	114
72.09	72	32	40
72.14	22	32	-10
72.19	41	32	9
72.24	30	32	-2
72.29	84	32	52
72.34	143	32	111
72.39	35	32	3
72.44	12	32	-20
72.49	9	32	-23
72.54	0	32	-32
72.59	0	32	-32
72.64	9	32	-23
72.69	56	32	24
72.74	56	32	24
72.79	19	32	-13
72.84	114	32	82
72.89	80	32	48
72.94	23	32	-9
72.99	80	32	48
73.04	22	32	-10
73.09	16	32	-16
73.14	29	32	-3
73.19	0	32	-32
73.24	61	32	29
73.29	75	32	43
73.34	89	32	57
73.39	36	32	4
73.44	0	32	-32
73.49	19	32	-13
73.54	13	32	-19
73.59	0	32	-32
73.64	0	32	-32
73.69	83	32	51
73.74	48	32	16
73.79	72	32	40
73.84	74	32	42
73.89	35	32	3
73.94	3	32	-29
73.99	0	32	-32
74.04	60	32	28
74.09	111	32	79
74.14	96	32	64
74.19	67	32	35
74.24	35	32	3
74.29	9	32	-23
74.34	4	32	-28
74.39	93	32	61
74.44	44	32	12
74.49	0	32	-32
74.54	0	32	-32
74.59	49	32	17
74.64	48	32	16
74.69	13	32	-19
74.74	35	32	3
74.79	69	32	37
74.84	54	32	22
74.89	27	32	-5
74.94	54	32	22
74.99	46	32	14
75.04	18	32	-14
75.09	42	32	10
75.14	37	32	5
75.19	84	32	52
75.24	102	32	70
75.29	0	32	-32
75.34	53	32	21
75.39	95	32	63
75.44	13	32	-19
75.49	12	32	-20
75.54	25	32	-7
75.59	13	32	-19
75.64	65	32	33
75.69	142	32	110
75.74	49	32	17
75.79	7	32	-25
75.84	47	32	15
75.89	23	32	-9
75.94	6	32	-26
75.99	93	32	61
76.04	124	32	92
76.09	54	32	22
76.14	140	32	108
76.19	36	32	4
76.24	15	32	-17
76.29	5	32	-27
76.34	0	32	-32
76.39	0	33	-33
76.44	68	33	35
76.49	71	33	38
76.54	0	33	-33
76.59	0	33	-33
76.64	7	33	-26
76.69	76	33	43
76.74	87	33	54
76.79	71	33	38
76.84	33	33	0
76.89	0	33	-33
76.94	0	33	-33
76.99	0	33	-33
77.04	13	33	-20
77.09	106	33	73
77.14	14	33	-19
77.19	0	33	-33
77.24	0	33	-33
77.29	0	33	-33
77.34	70	33	37
77.39	80	33	47
77.44	0	33	-33
77.49	12	33	-21
77.54	0	33	-33
77.59	0	33	-33
77.64	10	33	-23
77.69	9	33	-24
77.74	0	33	-33
77.79	21	33	-12
77.84	13	33	-20
77.89	65	33	32
77.94	42	33	9
77.99	0	33	-33
78.04	50	33	17
78.09	48	33	15
78.14	112	33	79
78.19	44	33	11
78.24	40	33	7
78.29	0	33	-33
78.34	0	33	-33
78.39	0	33	-33
78.44	73	33	40
78.49	79	33	46
78.54	139	33	106
78.59	83	33	50
78.64	59	33	26
78.69	51	33	18
78.74	32	33	-1
78.79	18	33	-15
78.84	0	33	-33
78.89	0	33	-33
78.94	47	33	14
78.99	27	33	-6
79.04	0	33	-33
79.09	44	33	11
79.14	40	33	7
79.19	56	33	23
79.24	45	33	12
79.29	129	33	96
79.34	41	33	8
79.39	19	33	-14
79.44	0	33	-33
79.49	69	33	36
79.54	13	33	-20
79.59	0	33	-33
79.64	0	33	-33
79.69	34	33	1
79.74	14	33	-19
79.79	0	33	-33
79.84	42	33	9
79.89	54	33	21
79.94	22	33	-11

## Sheet: Figure 2f
FTIR
p-VHCF			VHCF
3998	0.9959		3998	0.9897
3996.6	0.9962		3996.6	0.99
3995.2	0.9965		3995.2	0.9904
3993.7	0.9967		3993.7	0.9908
3992.3	0.9969		3992.3	0.9913
3990.9	0.9971		3990.9	0.9916
3989.4	0.997		3989.4	0.9917
3988	0.9968		3988	0.9918
3986.6	0.9965		3986.6	0.9917
3985.2	0.9963		3985.2	0.9918
3983.7	0.9964		3983.7	0.9921
3982.3	0.9966		3982.3	0.9926
3980.9	0.9968		3980.9	0.9933
3979.5	0.9971		3979.5	0.9939
3978	0.9974		3978	0.9944
3976.6	0.9977		3976.6	0.9948
3975.2	0.9979		3975.2	0.9952
3973.8	0.9979		3973.8	0.9953
3972.3	0.9977		3972.3	0.9953
3970.9	0.9975		3970.9	0.9952
3969.5	0.9975		3969.5	0.9953
3968.1	0.9977		3968.1	0.9957
3966.6	0.998		3966.6	0.9961
3965.2	0.9984		3965.2	0.9965
3963.8	0.9989		3963.8	0.997
3962.4	0.9992		3962.4	0.9974
3960.9	0.9992		3960.9	0.9976
3959.5	0.999		3959.5	0.9977
3958.1	0.9987		3958.1	0.9978
3956.7	0.9987		3956.7	0.998
3955.2	0.999		3955.2	0.9983
3953.8	0.9995		3953.8	0.9988
3952.4	0.9999		3952.4	0.9993
3951	1.0002		3951	0.9997
3949.5	1.0001		3949.5	0.9998
3948.1	0.9999		3948.1	0.9997
3946.7	0.9998		3946.7	0.9997
3945.2	0.9999		3945.2	0.9998
3943.8	1		3943.8	1
3942.4	0.9999		3942.4	1
3941	0.9997		3941	1
3939.5	0.9995		3939.5	1.0001
3938.1	0.9994		3938.1	1.0002
3936.7	0.9994		3936.7	1.0002
3935.3	0.9997		3935.3	1.0004
3933.8	1		3933.8	1.0006
3932.4	1.0003		3932.4	1.0009
3931	1.0004		3931	1.0012
3929.6	1.0004		3929.6	1.0013
3928.1	1.0005		3928.1	1.0015
3926.7	1.0008		3926.7	1.0017
3925.3	1.001		3925.3	1.002
3923.9	1.001		3923.9	1.0021
3922.4	1.0009		3922.4	1.0019
3921	1.0007		3921	1.0016
3919.6	1.0006		3919.6	1.0012
3918.2	1.0007		3918.2	1.0012
3916.7	1.0007		3916.7	1.0013
3915.3	1.0007		3915.3	1.0015
3913.9	1.0007		3913.9	1.0016
3912.5	1.0007		3912.5	1.0017
3911	1.0007		3911	1.0017
3909.6	1.0007		3909.6	1.0016
3908.2	1.0007		3908.2	1.0016
3906.8	1.0009		3906.8	1.0018
3905.3	1.0013		3905.3	1.0022
3903.9	1.0017		3903.9	1.0027
3902.5	1.002		3902.5	1.0028
3901	1.0018		3901	1.0026
3899.6	1.0014		3899.6	1.0023
3898.2	1.0008		3898.2	1.0018
3896.8	1.0004		3896.8	1.0012
3895.3	1.0002		3895.3	1.0008
3893.9	1.0004		3893.9	1.0006
3892.5	1.0006		3892.5	1.0006
3891.1	1.0006		3891.1	1.0006
3889.6	1.0002		3889.6	1.0003
3888.2	1		3888.2	1
3886.8	1.0001		3886.8	1.0002
3885.4	1.0002		3885.4	1.0004
3883.9	1.0002		3883.9	1.0008
3882.5	1.0005		3882.5	1.0014
3881.1	1.0009		3881.1	1.0019
3879.7	1.0009		3879.7	1.0021
3878.2	1.0009		3878.2	1.0022
3876.8	1.0012		3876.8	1.0025
3875.4	1.0019		3875.4	1.003
3874	1.0026		3874	1.0034
3872.5	1.003		3872.5	1.0036
3871.1	1.0032		3871.1	1.0036
3869.7	1.0031		3869.7	1.0035
3868.3	1.0026		3868.3	1.0035
3866.8	1.0024		3866.8	1.0036
3865.4	1.0024		3865.4	1.0039
3864	1.0024		3864	1.0044
3862.6	1.0023		3862.6	1.0047
3861.1	1.0024		3861.1	1.0047
3859.7	1.0025		3859.7	1.0045
3858.3	1.0029		3858.3	1.0043
3856.8	1.0037		3856.8	1.0045
3855.4	1.0052		3855.4	1.0053
3854	1.0062		3854	1.0062
3852.6	1.0055		3852.6	1.0058
3851.1	1.0037		3851.1	1.0047
3849.7	1.0025		3849.7	1.0037
3848.3	1.0018		3848.3	1.0031
3846.9	1.0016		3846.9	1.0028
3845.4	1.0018		3845.4	1.0027
3844	1.0022		3844	1.0029
3842.6	1.0025		3842.6	1.0031
3841.2	1.0027		3841.2	1.0031
3839.7	1.0025		3839.7	1.0029
3838.3	1.0019		3838.3	1.0023
3836.9	1.001		3836.9	1.0014
3835.5	1.0002		3835.5	1.0005
3834	0.9999		3834	1.0001
3832.6	1		3832.6	1
3831.2	1.0005		3831.2	1.0006
3829.8	1.0009		3829.8	1.0011
3828.3	1.0013		3828.3	1.0016
3826.9	1.0017		3826.9	1.0022
3825.5	1.002		3825.5	1.0027
3824.1	1.0023		3824.1	1.0031
3822.6	1.0027		3822.6	1.0034
3821.2	1.0028		3821.2	1.0033
3819.8	1.0027		3819.8	1.0033
3818.4	1.0028		3818.4	1.0036
3816.9	1.0029		3816.9	1.0041
3815.5	1.0028		3815.5	1.0042
3814.1	1.0023		3814.1	1.004
3812.6	1.0021		3812.6	1.0039
3811.2	1.0024		3811.2	1.0041
3809.8	1.0029		3809.8	1.0044
3808.4	1.0033		3808.4	1.0046
3806.9	1.0033		3806.9	1.0047
3805.5	1.0033		3805.5	1.005
3804.1	1.0035		3804.1	1.0053
3802.7	1.004		3802.7	1.0056
3801.2	1.0039		3801.2	1.0053
3799.8	1.0032		3799.8	1.0045
3798.4	1.0025		3798.4	1.0039
3797	1.0022		3797	1.0036
3795.5	1.002		3795.5	1.0035
3794.1	1.0019		3794.1	1.0034
3792.7	1.0018		3792.7	1.0033
3791.3	1.0018		3791.3	1.0032
3789.8	1.0018		3789.8	1.0031
3788.4	1.0018		3788.4	1.0031
3787	1.0018		3787	1.003
3785.6	1.0014		3785.6	1.0027
3784.1	1.0009		3784.1	1.0021
3782.7	1.0006		3782.7	1.0014
3781.3	1.0004		3781.3	1.0007
3779.9	1.0003		3779.9	1.0003
3778.4	1.0002		3778.4	1.0001
3777	1		3777	1
3775.6	1.0008		3775.6	1.0012
3774.2	1.0018		3774.2	1.0022
3772.7	1.0027		3772.7	1.0032
3771.3	1.0036		3771.3	1.004
3769.9	1.0043		3769.9	1.0049
3768.4	1.0048		3768.4	1.0056
3767	1.0052		3767	1.0063
3765.6	1.0056		3765.6	1.007
3764.2	1.0059		3764.2	1.0076
3762.7	1.0062		3762.7	1.0082
3761.3	1.0067		3761.3	1.0088
3759.9	1.0071		3759.9	1.0092
3758.5	1.0074		3758.5	1.0093
3757	1.0079		3757	1.0097
3755.6	1.0086		3755.6	1.0104
3754.2	1.0097		3754.2	1.0114
3752.8	1.0107		3752.8	1.0123
3751.3	1.0109		3751.3	1.0126
3749.9	1.0101		3749.9	1.0121
3748.5	1.0096		3748.5	1.0119
3747.1	1.0098		3747.1	1.0121
3745.6	1.0101		3745.6	1.0121
3744.2	1.0095		3744.2	1.0113
3742.8	1.0081		3742.8	1.0102
3741.4	1.007		3741.4	1.0094
3739.9	1.0065		3739.9	1.0089
3738.5	1.0064		3738.5	1.0085
3737.1	1.0064		3737.1	1.008
3735.7	1.0061		3735.7	1.0074
3734.2	1.0055		3734.2	1.0069
3732.8	1.0047		3732.8	1.0063
3731.4	1.0039		3731.4	1.0057
3729.9	1.0033		3729.9	1.0051
3728.5	1.0027		3728.5	1.0044
3727.1	1.0022		3727.1	1.0034
3725.7	1.0014		3725.7	1.0025
3724.2	1.0009		3724.2	1.0017
3722.8	1.0004		3722.8	1.0009
3721.4	1		3721.4	1
3720	1.0006		3720	1.0006
3718.5	1.001		3718.5	1.0011
3717.1	1.0014		3717.1	1.0017
3715.7	1.0021		3715.7	1.0024
3714.3	1.0027		3714.3	1.003
3712.8	1.0028		3712.8	1.003
3711.4	1.0025		3711.4	1.0025
3710	1.0016		3710	1.0017
3708.6	1.0011		3708.6	1.001
3707.1	1.001		3707.1	1.0008
3705.7	1.0009		3705.7	1.0006
3704.3	1.0006		3704.3	1
3702.9	1		3702.9	0.9992
3701.4	0.9988		3701.4	0.9973
3700	0.9972		3700	0.995
3698.6	0.9956		3698.6	0.9932
3697.2	0.9939		3697.2	0.9912
3695.7	0.9919		3695.7	0.9888
3694.3	0.9896		3694.3	0.9862
3692.9	0.9869		3692.9	0.983
3691.5	0.9829		3691.5	0.9782
3690	0.9769		3690	0.9708
3688.6	0.9691		3688.6	0.9615
3687.2	0.9613		3687.2	0.9526
3685.7	0.9543		3685.7	0.9447
3684.3	0.9473		3684.3	0.9368
3682.9	0.9394		3682.9	0.9276
3681.5	0.9303		3681.5	0.9167
3680	0.9205		3680	0.9048
3678.6	0.91		3678.6	0.8921
3677.2	0.8966		3677.2	0.8762
3675.8	0.8782		3675.8	0.8547
3674.3	0.8595		3674.3	0.8328
3672.9	0.8457		3672.9	0.8162
3671.5	0.8332		3671.5	0.8005
3670.1	0.8173		3670.1	0.7803
3668.6	0.8002		3668.6	0.7587
3667.2	0.7865		3667.2	0.7412
3665.8	0.7753		3665.8	0.7266
3664.4	0.7643		3664.4	0.712
3662.9	0.7528		3662.9	0.697
3661.5	0.7414		3661.5	0.6821
3660.1	0.7304		3660.1	0.6679
3658.7	0.7194		3658.7	0.6536
3657.2	0.7071		3657.2	0.6377
3655.8	0.694		3655.8	0.6209
3654.4	0.6826		3654.4	0.6062
3653	0.6732		3653	0.594
3651.5	0.6628		3651.5	0.5802
3650.1	0.6477		3650.1	0.5608
3648.7	0.6286		3648.7	0.5371
3647.3	0.611		3647.3	0.5157
3645.8	0.597		3645.8	0.4988
3644.4	0.5848		3644.4	0.484
3643	0.5723		3643	0.4687
3641.5	0.5588		3641.5	0.4524
3640.1	0.5449		3640.1	0.4359
3638.7	0.5316		3638.7	0.4203
3637.3	0.5197		3637.3	0.4063
3635.8	0.5092		3635.8	0.3938
3634.4	0.5001		3634.4	0.3831
3633	0.4927		3633	0.3744
3631.6	0.4872		3631.6	0.3676
3630.1	0.4828		3630.1	0.3619
3628.7	0.4798		3628.7	0.3586
3627.3	0.4797		3627.3	0.3593
3625.9	0.4822		3625.9	0.3629
3624.4	0.486		3624.4	0.3671
3623	0.4902		3623	0.3713
3621.6	0.4948		3621.6	0.3757
3620.2	0.5		3620.2	0.3806
3618.7	0.5059		3618.7	0.3864
3617.3	0.5122		3617.3	0.3926
3615.9	0.5183		3615.9	0.3985
3614.5	0.5245		3614.5	0.4043
3613	0.5307		3613	0.41
3611.6	0.5367		3611.6	0.4158
3610.2	0.5426		3610.2	0.4217
3608.8	0.5484		3608.8	0.428
3607.3	0.5541		3607.3	0.4346
3605.9	0.5593		3605.9	0.4405
3604.5	0.5638		3604.5	0.4451
3603.1	0.5674		3603.1	0.4488
3601.6	0.5703		3601.6	0.4519
3600.2	0.5726		3600.2	0.4546
3598.8	0.5747		3598.8	0.4567
3597.3	0.5768		3597.3	0.4582
3595.9	0.5792		3595.9	0.4599
3594.5	0.5823		3594.5	0.4624
3593.1	0.5858		3593.1	0.4655
3591.6	0.589		3591.6	0.4684
3590.2	0.5918		3590.2	0.4705
3588.8	0.5945		3588.8	0.4724
3587.4	0.5975		3587.4	0.475
3585.9	0.6006		3585.9	0.4778
3584.5	0.6032		3584.5	0.4801
3583.1	0.605		3583.1	0.4813
3581.7	0.6062		3581.7	0.482
3580.2	0.6071		3580.2	0.4825
3578.8	0.6082		3578.8	0.4831
3577.4	0.6096		3577.4	0.4838
3576	0.6109		3576	0.4847
3574.5	0.6121		3574.5	0.4857
3573.1	0.6133		3573.1	0.4869
3571.7	0.6142		3571.7	0.4877
3570.3	0.6145		3570.3	0.4877
3568.8	0.6139		3568.8	0.4863
3567.4	0.6124		3567.4	0.4842
3566	0.6112		3566	0.4829
3564.6	0.6111		3564.6	0.4829
3563.1	0.6113		3563.1	0.4832
3561.7	0.6112		3561.7	0.4827
3560.3	0.6105		3560.3	0.4814
3558.9	0.6095		3558.9	0.4795
3557.4	0.6088		3557.4	0.4777
3556	0.6084		3556	0.4764
3554.6	0.6081		3554.6	0.4755
3553.1	0.6079		3553.1	0.4746
3551.7	0.6077		3551.7	0.4739
3550.3	0.6076		3550.3	0.4733
3548.9	0.6078		3548.9	0.4733
3547.4	0.6084		3547.4	0.4742
3546	0.6092		3546	0.4753
3544.6	0.6099		3544.6	0.4758
3543.2	0.6103		3543.2	0.4754
3541.7	0.6105		3541.7	0.4744
3540.3	0.6106		3540.3	0.4735
3538.9	0.6108		3538.9	0.4731
3537.5	0.6111		3537.5	0.4731
3536	0.6111		3536	0.4729
3534.6	0.6109		3534.6	0.4721
3533.2	0.6105		3533.2	0.4709
3531.8	0.6101		3531.8	0.4697
3530.3	0.6098		3530.3	0.4685
3528.9	0.6095		3528.9	0.4675
3527.5	0.6093		3527.5	0.4668
3526.1	0.6096		3526.1	0.4667
3524.6	0.6099		3524.6	0.4666
3523.2	0.6098		3523.2	0.4658
3521.8	0.6088		3521.8	0.4639
3520.4	0.6075		3520.4	0.4619
3518.9	0.6064		3518.9	0.4604
3517.5	0.6057		3517.5	0.4593
3516.1	0.6051		3516.1	0.4583
3514.7	0.6044		3514.7	0.4573
3513.2	0.6035		3513.2	0.4558
3511.8	0.6022		3511.8	0.4536
3510.4	0.6008		3510.4	0.4512
3508.9	0.5995		3508.9	0.449
3507.5	0.5986		3507.5	0.4474
3506.1	0.598		3506.1	0.4461
3504.7	0.5977		3504.7	0.4453
3503.2	0.5973		3503.2	0.4446
3501.8	0.5965		3501.8	0.4437
3500.4	0.5955		3500.4	0.4424
3499	0.5945		3499	0.4409
3497.5	0.5935		3497.5	0.4394
3496.1	0.5924		3496.1	0.4375
3494.7	0.5912		3494.7	0.4353
3493.3	0.5901		3493.3	0.433
3491.8	0.5889		3491.8	0.431
3490.4	0.5877		3490.4	0.4294
3489	0.5868		3489	0.4281
3487.6	0.5861		3487.6	0.4266
3486.1	0.5851		3486.1	0.4246
3484.7	0.5838		3484.7	0.4222
3483.3	0.5825		3483.3	0.4202
3481.9	0.5816		3481.9	0.4192
3480.4	0.5809		3480.4	0.4187
3479	0.5801		3479	0.4177
3477.6	0.5791		3477.6	0.4159
3476.2	0.578		3476.2	0.4139
3474.7	0.5771		3474.7	0.4122
3473.3	0.5765		3473.3	0.4112
3471.9	0.5765		3471.9	0.4111
3470.5	0.5769		3470.5	0.4114
3469	0.5771		3469	0.4114
3467.6	0.5766		3467.6	0.4103
3466.2	0.5751		3466.2	0.4079
3464.7	0.5734		3464.7	0.4052
3463.3	0.572		3463.3	0.4031
3461.9	0.5712		3461.9	0.4019
3460.5	0.5706		3460.5	0.4008
3459	0.5698		3459	0.3993
3457.6	0.5687		3457.6	0.3973
3456.2	0.5676		3456.2	0.3956
3454.8	0.5667		3454.8	0.3944
3453.3	0.5658		3453.3	0.3935
3451.9	0.565		3451.9	0.3924
3450.5	0.5643		3450.5	0.3913
3449.1	0.5638		3449.1	0.3902
3447.6	0.5633		3447.6	0.3892
3446.2	0.5626		3446.2	0.3882
3444.8	0.5619		3444.8	0.3873
3443.4	0.5616		3443.4	0.3867
3441.9	0.5616		3441.9	0.3864
3440.5	0.5619		3440.5	0.3865
3439.1	0.5625		3439.1	0.3874
3437.7	0.5631		3437.7	0.3886
3436.2	0.5632		3436.2	0.3893
3434.8	0.5624		3434.8	0.3888
3433.4	0.5611		3433.4	0.3876
3432	0.5599		3432	0.3864
3430.5	0.5591		3430.5	0.3855
3429.1	0.5584		3429.1	0.3844
3427.7	0.5575		3427.7	0.3829
3426.2	0.5563		3426.2	0.3812
3424.8	0.5552		3424.8	0.3797
3423.4	0.5546		3423.4	0.3788
3422	0.5543		3422	0.3782
3420.5	0.554		3420.5	0.3779
3419.1	0.5535		3419.1	0.3776
3417.7	0.553		3417.7	0.3774
3416.3	0.5529		3416.3	0.3779
3414.8	0.5533		3414.8	0.3789
3413.4	0.5536		3413.4	0.3798
3412	0.5536		3412	0.3801
3410.6	0.5533		3410.6	0.3797
3409.1	0.5528		3409.1	0.3788
3407.7	0.5523		3407.7	0.3781
3406.3	0.5519		3406.3	0.378
3404.9	0.5522		3404.9	0.3788
3403.4	0.5534		3403.4	0.3805
3402	0.5546		3402	0.3823
3400.6	0.555		3400.6	0.383
3399.2	0.5542		3399.2	0.3823
3397.7	0.5529		3397.7	0.3807
3396.3	0.5519		3396.3	0.3797
3394.9	0.5518		3394.9	0.3799
3393.5	0.5524		3393.5	0.381
3392	0.5529		3392	0.3819
3390.6	0.5526		3390.6	0.3817
3389.2	0.5516		3389.2	0.3805
3387.8	0.5504		3387.8	0.3792
3386.3	0.5495		3386.3	0.3784
3384.9	0.5492		3384.9	0.3784
3383.5	0.5494		3383.5	0.3791
3382	0.5501		3382	0.3802
3380.6	0.5509		3380.6	0.3813
3379.2	0.5515		3379.2	0.3821
3377.8	0.5518		3377.8	0.3826
3376.3	0.5519		3376.3	0.3832
3374.9	0.5522		3374.9	0.384
3373.5	0.5528		3373.5	0.3854
3372.1	0.5538		3372.1	0.3873
3370.6	0.5551		3370.6	0.3893
3369.2	0.556		3369.2	0.3906
3367.8	0.5562		3367.8	0.391
3366.4	0.5557		3366.4	0.3906
3364.9	0.5548		3364.9	0.3901
3363.5	0.5543		3363.5	0.3904
3362.1	0.5543		3362.1	0.3916
3360.7	0.5546		3360.7	0.3928
3359.2	0.5549		3359.2	0.3933
3357.8	0.5551		3357.8	0.3933
3356.4	0.5555		3356.4	0.3935
3355	0.556		3355	0.3947
3353.5	0.5569		3353.5	0.397
3352.1	0.558		3352.1	0.3998
3350.7	0.5589		3350.7	0.4019
3349.3	0.5593		3349.3	0.4027
3347.8	0.5594		3347.8	0.4026
3346.4	0.5596		3346.4	0.4027
3345	0.5605		3345	0.4037
3343.6	0.5616		3343.6	0.4052
3342.1	0.5627		3342.1	0.4067
3340.7	0.5637		3340.7	0.4083
3339.3	0.5645		3339.3	0.4098
3337.8	0.5652		3337.8	0.4108
3336.4	0.5656		3336.4	0.4113
3335	0.5659		3335	0.4116
3333.6	0.5664		3333.6	0.4122
3332.1	0.5669		3332.1	0.4132
3330.7	0.5676		3330.7	0.4143
3329.3	0.5686		3329.3	0.4156
3327.9	0.57		3327.9	0.4172
3326.4	0.5716		3326.4	0.4187
3325	0.5729		3325	0.4198
3323.6	0.5737		3323.6	0.4204
3322.2	0.5742		3322.2	0.4208
3320.7	0.5746		3320.7	0.4215
3319.3	0.5752		3319.3	0.4224
3317.9	0.5761		3317.9	0.4234
3316.5	0.5772		3316.5	0.4247
3315	0.5783		3315	0.4261
3313.6	0.5793		3313.6	0.4274
3312.2	0.5803		3312.2	0.4286
3310.8	0.5816		3310.8	0.4299
3309.3	0.583		3309.3	0.4315
3307.9	0.5845		3307.9	0.4331
3306.5	0.5857		3306.5	0.4342
3305.1	0.5864		3305.1	0.4349
3303.6	0.5868		3303.6	0.4351
3302.2	0.587		3302.2	0.4351
3300.8	0.5874		3300.8	0.4349
3299.4	0.5881		3299.4	0.435
3297.9	0.5891		3297.9	0.4356
3296.5	0.5901		3296.5	0.4365
3295.1	0.591		3295.1	0.4373
3293.6	0.5918		3293.6	0.4379
3292.2	0.5924		3292.2	0.4383
3290.8	0.5929		3290.8	0.4383
3289.4	0.5932		3289.4	0.4381
3287.9	0.5935		3287.9	0.4378
3286.5	0.5939		3286.5	0.4377
3285.1	0.5943		3285.1	0.4377
3283.7	0.595		3283.7	0.4377
3282.2	0.5959		3282.2	0.4378
3280.8	0.5969		3280.8	0.438
3279.4	0.5977		3279.4	0.4383
3278	0.5984		3278	0.4386
3276.5	0.5989		3276.5	0.4388
3275.1	0.5996		3275.1	0.4391
3273.7	0.6005		3273.7	0.4398
3272.3	0.6016		3272.3	0.4405
3270.8	0.6025		3270.8	0.4409
3269.4	0.6029		3269.4	0.4407
3268	0.603		3268	0.4401
3266.6	0.6031		3266.6	0.4397
3265.1	0.6033		3265.1	0.4397
3263.7	0.6037		3263.7	0.4399
3262.3	0.6039		3262.3	0.4401
3260.9	0.6041		3260.9	0.4401
3259.4	0.6044		3259.4	0.44
3258	0.605		3258	0.4401
3256.6	0.6056		3256.6	0.4403
3255.2	0.6061		3255.2	0.4404
3253.7	0.6066		3253.7	0.4404
3252.3	0.607		3252.3	0.4406
3250.9	0.6074		3250.9	0.4411
3249.4	0.6078		3249.4	0.4419
3248	0.6083		3248	0.4427
3246.6	0.6089		3246.6	0.4431
3245.2	0.6093		3245.2	0.443
3243.7	0.6097		3243.7	0.4426
3242.3	0.6098		3242.3	0.4423
3240.9	0.61		3240.9	0.4424
3239.5	0.6104		3239.5	0.4429
3238	0.6111		3238	0.4437
3236.6	0.612		3236.6	0.4446
3235.2	0.6129		3235.2	0.4456
3233.8	0.6136		3233.8	0.4464
3232.3	0.6139		3232.3	0.4466
3230.9	0.6142		3230.9	0.4466
3229.5	0.6147		3229.5	0.4468
3228.1	0.6155		3228.1	0.4472
3226.6	0.6162		3226.6	0.4479
3225.2	0.6166		3225.2	0.4485
3223.8	0.617		3223.8	0.449
3222.4	0.6177		3222.4	0.4496
3220.9	0.6187		3220.9	0.4503
3219.5	0.6198		3219.5	0.4511
3218.1	0.6208		3218.1	0.4518
3216.7	0.6214		3216.7	0.4526
3215.2	0.6219		3215.2	0.4534
3213.8	0.6221		3213.8	0.4543
3212.4	0.6224		3212.4	0.4551
3211	0.6227		3211	0.456
3209.5	0.6231		3209.5	0.4568
3208.1	0.6236		3208.1	0.4576
3206.7	0.6242		3206.7	0.4583
3205.2	0.6248		3205.2	0.4591
3203.8	0.6256		3203.8	0.4598
3202.4	0.6265		3202.4	0.4604
3201	0.6272		3201	0.4612
3199.5	0.6279		3199.5	0.4621
3198.1	0.6286		3198.1	0.4631
3196.7	0.6294		3196.7	0.4641
3195.3	0.6302		3195.3	0.465
3193.8	0.6309		3193.8	0.4659
3192.4	0.6317		3192.4	0.4668
3191	0.6325		3191	0.4674
3189.6	0.6331		3189.6	0.468
3188.1	0.6336		3188.1	0.4687
3186.7	0.6343		3186.7	0.4696
3185.3	0.6353		3185.3	0.4706
3183.9	0.6363		3183.9	0.4716
3182.4	0.6371		3182.4	0.4725
3181	0.6377		3181	0.4735
3179.6	0.6384		3179.6	0.4746
3178.2	0.6393		3178.2	0.4756
3176.7	0.6403		3176.7	0.4764
3175.3	0.6412		3175.3	0.4771
3173.9	0.6419		3173.9	0.4778
3172.5	0.6427		3172.5	0.4789
3171	0.6437		3171	0.4802
3169.6	0.6448		3169.6	0.4816
3168.2	0.6457		3168.2	0.483
3166.8	0.6464		3166.8	0.4844
3165.3	0.6472		3165.3	0.4858
3163.9	0.6483		3163.9	0.4871
3162.5	0.6496		3162.5	0.4882
3161	0.6512		3161	0.4895
3159.6	0.6528		3159.6	0.491
3158.2	0.6542		3158.2	0.4928
3156.8	0.6555		3156.8	0.4947
3155.3	0.6569		3155.3	0.497
3153.9	0.6584		3153.9	0.4995
3152.5	0.6599		3152.5	0.5018
3151.1	0.661		3151.1	0.5032
3149.6	0.6619		3149.6	0.5039
3148.2	0.6627		3148.2	0.5045
3146.8	0.6635		3146.8	0.5055
3145.4	0.6643		3145.4	0.5066
3143.9	0.6653		3143.9	0.5081
3142.5	0.6668		3142.5	0.5101
3141.1	0.6687		3141.1	0.5127
3139.7	0.6706		3139.7	0.5152
3138.2	0.672		3138.2	0.517
3136.8	0.673		3136.8	0.5181
3135.4	0.6737		3135.4	0.5191
3134	0.6749		3134	0.5204
3132.5	0.6766		3132.5	0.5223
3131.1	0.6785		3131.1	0.5243
3129.7	0.6802		3129.7	0.5263
3128.3	0.6813		3128.3	0.5277
3126.8	0.6823		3126.8	0.5291
3125.4	0.6836		3125.4	0.5312
3124	0.6854		3124	0.5344
3122.5	0.6876		3122.5	0.5382
3121.1	0.6899		3121.1	0.5419
3119.7	0.6921		3119.7	0.5449
3118.3	0.694		3118.3	0.5473
3116.8	0.6952		3116.8	0.5494
3115.4	0.6959		3115.4	0.5509
3114	0.6964		3114	0.5519
3112.6	0.6972		3112.6	0.553
3111.1	0.6985		3111.1	0.5551
3109.7	0.7		3109.7	0.5578
3108.3	0.7013		3108.3	0.5602
3106.9	0.7022		3106.9	0.5623
3105.4	0.7032		3105.4	0.5642
3104	0.7046		3104	0.5668
3102.6	0.7064		3102.6	0.5701
3101.2	0.7083		3101.2	0.5735
3099.7	0.7099		3099.7	0.5763
3098.3	0.7111		3098.3	0.5785
3096.9	0.7123		3096.9	0.5807
3095.5	0.7137		3095.5	0.5834
3094	0.7156		3094	0.5868
3092.6	0.7177		3092.6	0.5906
3091.2	0.72		3091.2	0.5943
3089.8	0.7218		3089.8	0.5977
3088.3	0.7233		3088.3	0.6007
3086.9	0.7249		3086.9	0.6039
3085.5	0.7267		3085.5	0.6072
3084.1	0.7286		3084.1	0.6106
3082.6	0.7304		3082.6	0.6139
3081.2	0.7323		3081.2	0.617
3079.8	0.734		3079.8	0.6198
3078.3	0.7352		3078.3	0.622
3076.9	0.7359		3076.9	0.6237
3075.5	0.7363		3075.5	0.6252
3074.1	0.7369		3074.1	0.627
3072.6	0.7379		3072.6	0.6293
3071.2	0.7395		3071.2	0.6324
3069.8	0.7417		3069.8	0.636
3068.4	0.7442		3068.4	0.6396
3066.9	0.7464		3066.9	0.6427
3065.5	0.748		3065.5	0.6452
3064.1	0.7491		3064.1	0.6473
3062.7	0.75		3062.7	0.6495
3061.2	0.7512		3061.2	0.6519
3059.8	0.7527		3059.8	0.6545
3058.4	0.7545		3058.4	0.6573
3057	0.7566		3057	0.6604
3055.5	0.7587		3055.5	0.6636
3054.1	0.7608		3054.1	0.6668
3052.7	0.7627		3052.7	0.6701
3051.3	0.7644		3051.3	0.6732
3049.8	0.7659		3049.8	0.6757
3048.4	0.7674		3048.4	0.6781
3047	0.7693		3047	0.6808
3045.6	0.7716		3045.6	0.6841
3044.1	0.7739		3044.1	0.6878
3042.7	0.7757		3042.7	0.6911
3041.3	0.777		3041.3	0.6937
3039.9	0.778		3039.9	0.6953
3038.4	0.7791		3038.4	0.6969
3037	0.7807		3037	0.6993
3035.6	0.7828		3035.6	0.7025
3034.1	0.7848		3034.1	0.7055
3032.7	0.7864		3032.7	0.7078
3031.3	0.7877		3031.3	0.7094
3029.9	0.7889		3029.9	0.7109
3028.4	0.7903		3028.4	0.7129
3027	0.7919		3027	0.7156
3025.6	0.7937		3025.6	0.7185
3024.2	0.7955		3024.2	0.7211
3022.7	0.7972		3022.7	0.7235
3021.3	0.799		3021.3	0.7261
3019.9	0.8011		3019.9	0.7291
3018.5	0.8034		3018.5	0.7323
3017	0.8058		3017	0.7354
3015.6	0.8081		3015.6	0.7385
3014.2	0.8103		3014.2	0.7415
3012.8	0.812		3012.8	0.7442
3011.3	0.8133		3011.3	0.7462
3009.9	0.8142		3009.9	0.7476
3008.5	0.815		3008.5	0.7488
3007.1	0.8161		3007.1	0.7503
3005.6	0.8176		3005.6	0.7524
3004.2	0.8193		3004.2	0.7549
3002.8	0.8212		3002.8	0.7575
3001.4	0.8233		3001.4	0.7604
2999.9	0.8257		2999.9	0.7635
2998.5	0.8279		2998.5	0.7666
2997.1	0.8299		2997.1	0.7694
2995.7	0.8316		2995.7	0.772
2994.2	0.8336		2994.2	0.7747
2992.8	0.8357		2992.8	0.7776
2991.4	0.8375		2991.4	0.7804
2989.9	0.8392		2989.9	0.7828
2988.5	0.841		2988.5	0.7854
2987.1	0.8432		2987.1	0.7885
2985.7	0.8457		2985.7	0.792
2984.2	0.8486		2984.2	0.7958
2982.8	0.852		2982.8	0.7999
2981.4	0.8554		2981.4	0.8041
2980	0.8583		2980	0.8081
2978.5	0.8606		2978.5	0.8116
2977.1	0.8625		2977.1	0.8149
2975.7	0.8641		2975.7	0.818
2974.3	0.8653		2974.3	0.8206
2972.8	0.8659		2972.8	0.8225
2971.4	0.866		2971.4	0.8239
2970	0.866		2970	0.8251
2968.6	0.8659		2968.6	0.8264
2967.1	0.8657		2967.1	0.8279
2965.7	0.8656		2965.7	0.8296
2964.3	0.8657		2964.3	0.8316
2962.9	0.866		2962.9	0.8337
2961.4	0.8665		2961.4	0.8355
2960	0.8671		2960	0.8373
2958.6	0.868		2958.6	0.8392
2957.2	0.8693		2957.2	0.8413
2955.7	0.871		2955.7	0.8438
2954.3	0.8729		2954.3	0.8464
2952.9	0.8748		2952.9	0.8488
2951.5	0.8765		2951.5	0.8509
2950	0.8781		2950	0.8531
2948.6	0.8801		2948.6	0.8559
2947.2	0.8821		2947.2	0.8592
2945.7	0.8839		2945.7	0.8622
2944.3	0.8852		2944.3	0.8645
2942.9	0.8858		2942.9	0.8663
2941.5	0.8859		2941.5	0.8678
2940	0.8858		2940	0.8694
2938.6	0.8858		2938.6	0.8711
2937.2	0.886		2937.2	0.8729
2935.8	0.8863		2935.8	0.8749
2934.3	0.8866		2934.3	0.8773
2932.9	0.887		2932.9	0.8801
2931.5	0.8875		2931.5	0.8832
2930.1	0.8879		2930.1	0.886
2928.6	0.888		2928.6	0.8884
2927.2	0.888		2927.2	0.8905
2925.8	0.8882		2925.8	0.8929
2924.4	0.8891		2924.4	0.8958
2922.9	0.8906		2922.9	0.8993
2921.5	0.8927		2921.5	0.9032
2920.1	0.8954		2920.1	0.9074
2918.7	0.8985		2918.7	0.9115
2917.2	0.902		2917.2	0.9153
2915.8	0.9057		2915.8	0.9184
2914.4	0.9094		2914.4	0.9204
2913	0.9127		2913	0.9215
2911.5	0.9155		2911.5	0.9222
2910.1	0.918		2910.1	0.9233
2908.7	0.9202		2908.7	0.9249
2907.3	0.9224		2907.3	0.9268
2905.8	0.9244		2905.8	0.9288
2904.4	0.9265		2904.4	0.9308
2903	0.9286		2903	0.933
2901.5	0.9306		2901.5	0.9352
2900.1	0.9325		2900.1	0.9373
2898.7	0.9343		2898.7	0.9395
2897.3	0.9361		2897.3	0.9418
2895.8	0.9379		2895.8	0.9442
2894.4	0.9398		2894.4	0.9462
2893	0.9417		2893	0.9481
2891.6	0.9435		2891.6	0.9498
2890.1	0.9452		2890.1	0.9516
2888.7	0.9467		2888.7	0.9533
2887.3	0.9481		2887.3	0.9549
2885.9	0.9493		2885.9	0.9564
2884.4	0.9506		2884.4	0.9581
2883	0.9519		2883	0.9599
2881.6	0.9532		2881.6	0.9615
2880.2	0.9543		2880.2	0.9631
2878.7	0.9554		2878.7	0.9648
2877.3	0.9564		2877.3	0.9666
2875.9	0.9575		2875.9	0.9684
2874.5	0.9586		2874.5	0.9701
2873	0.9595		2873	0.9715
2871.6	0.9601		2871.6	0.9726
2870.2	0.9606		2870.2	0.9736
2868.8	0.9611		2868.8	0.9746
2867.3	0.9617		2867.3	0.9756
2865.9	0.9621		2865.9	0.9766
2864.5	0.9624		2864.5	0.9776
2863.1	0.9626		2863.1	0.9786
2861.6	0.9626		2861.6	0.9797
2860.2	0.9623		2860.2	0.9805
2858.8	0.9616		2858.8	0.9813
2857.3	0.9607		2857.3	0.9821
2855.9	0.9601		2855.9	0.9833
2854.5	0.96		2854.5	0.9849
2853.1	0.9608		2853.1	0.9869
2851.6	0.9624		2851.6	0.9892
2850.2	0.9648		2850.2	0.9914
2848.8	0.9675		2848.8	0.9932
2847.4	0.9702		2847.4	0.9941
2845.9	0.9725		2845.9	0.9944
2844.5	0.9745		2844.5	0.9944
2843.1	0.9765		2843.1	0.9947
2841.7	0.9784		2841.7	0.9952
2840.2	0.9801		2840.2	0.9961
2838.8	0.9816		2838.8	0.9969
2837.4	0.9828		2837.4	0.9978
2836	0.9838		2836	0.9985
2834.5	0.9848		2834.5	0.9991
2833.1	0.9857		2833.1	0.9996
2831.7	0.9865		2831.7	1
2830.3	0.9872		2830.3	1.0004
2828.8	0.9879		2828.8	1.0008
2827.4	0.9885		2827.4	1.0012
2826	0.9893		2826	1.0015
2824.6	0.99		2824.6	1.0018
2823.1	0.9907		2823.1	1.002
2821.7	0.9913		2821.7	1.0022
2820.3	0.9917		2820.3	1.0025
2818.8	0.9922		2818.8	1.0028
2817.4	0.9926		2817.4	1.0033
2816	0.9932		2816	1.0037
2814.6	0.9938		2814.6	1.0039
2813.1	0.9945		2813.1	1.0038
2811.7	0.9953		2811.7	1.0039
2810.3	0.996		2810.3	1.0041
2808.9	0.9965		2808.9	1.0045
2807.4	0.9968		2807.4	1.0048
2806	0.9969		2806	1.0049
2804.6	0.9972		2804.6	1.0048
2803.2	0.9975		2803.2	1.0046
2801.7	0.998		2801.7	1.0044
2800.3	0.9985		2800.3	1.0043
2798.9	0.999		2798.9	1.0041
2797.5	0.9993		2797.5	1.0039
2796	0.9995		2796	1.0037
2794.6	0.9997		2794.6	1.0035
2793.2	1		2793.2	1.0034
2791.8	1.0003		2791.8	1.0033
2790.3	1.0006		2790.3	1.0029
2788.9	1.0008		2788.9	1.0025
2787.5	1.0008		2787.5	1.002
2786.1	1.0006		2786.1	1.0016
2784.6	1.0005		2784.6	1.0011
2783.2	1.0004		2783.2	1.0006
2781.8	1.0004		2781.8	1
2780.4	1.0004		2780.4	0.9996
2778.9	1.0003		2778.9	0.9992
2777.5	1.0002		2777.5	0.9988
2776.1	1		2776.1	0.9985
2774.6	1.0001		2774.6	0.9988
2773.2	1.0002		2773.2	0.999
2771.8	1.0002		2771.8	0.9991
2770.4	1.0004		2770.4	0.9993
2768.9	1.0006		2768.9	0.9995
2767.5	1.0008		2767.5	0.9997
2766.1	1.0009		2766.1	0.9999
2764.7	1.001		2764.7	1.0001
2763.2	1.0011		2763.2	1.0003
2761.8	1.0013		2761.8	1.0005
2760.4	1.0014		2760.4	1.0008
2759	1.0016		2759	1.0012
2757.5	1.0016		2757.5	1.0017
2756.1	1.0016		2756.1	1.0019
2754.7	1.0016		2754.7	1.002
2753.3	1.0017		2753.3	1.0021
2751.8	1.002		2751.8	1.0022
2750.4	1.0023		2750.4	1.0023
2749	1.0026		2749	1.0023
2747.6	1.0026		2747.6	1.0022
2746.1	1.0024		2746.1	1.0021
2744.7	1.0021		2744.7	1.0018
2743.3	1.0017		2743.3	1.0015
2741.9	1.0016		2741.9	1.0012
2740.4	1.0015		2740.4	1.0009
2739	1.0014		2739	1.0006
2737.6	1.0013		2737.6	1.0004
2736.2	1.0011		2736.2	1.0001
2734.7	1.0008		2734.7	0.9998
2733.3	1.0006		2733.3	0.9996
2731.9	1.0004		2731.9	0.9993
2730.4	1.0002		2730.4	0.9989
2729	1.0001		2729	0.9984
2727.6	1		2727.6	0.9982
2726.2	0.9997		2726.2	0.9979
2724.7	0.9994		2724.7	0.9975
2723.3	0.999		2723.3	0.9972
2721.9	0.9987		2721.9	0.9969
2720.5	0.9984		2720.5	0.9968
2719	0.9984		2719	0.9971
2717.6	0.9984		2717.6	0.9973
2716.2	0.9984		2716.2	0.9974
2714.8	0.9985		2714.8	0.9975
2713.3	0.9986		2713.3	0.9975
2711.9	0.9987		2711.9	0.9977
2710.5	0.9988		2710.5	0.998
2709.1	0.9988		2709.1	0.9983
2707.6	0.9989		2707.6	0.9985
2706.2	0.9989		2706.2	0.9986
2704.8	0.9989		2704.8	0.9988
2703.4	0.9989		2703.4	0.9991
2701.9	0.999		2701.9	0.9994
2700.5	0.9992		2700.5	0.9997
2699.1	0.9996		2699.1	0.9999
2697.7	0.9999		2697.7	1
2696.2	1.0001		2696.2	1.0002
2694.8	1.0002		2694.8	1.0003
2693.4	1.0001		2693.4	1.0004
2692	1.0002		2692	1.0006
2690.5	1.0003		2690.5	1.0008
2689.1	1.0004		2689.1	1.001
2687.7	1.0006		2687.7	1.0011
2686.2	1.0007		2686.2	1.0011
2684.8	1.0008		2684.8	1.001
2683.4	1.0007		2683.4	1.001
2682	1.0007		2682	1.001
2680.5	1.0007		2680.5	1.0011
2679.1	1.0007		2679.1	1.0011
2677.7	1.0006		2677.7	1.0011
2676.3	1.0006		2676.3	1.001
2674.8	1.0004		2674.8	1.0008
2673.4	1.0002		2673.4	1.0005
2672	1.0001		2672	1.0003
2670.6	0.9999		2670.6	1
2669.1	0.9997		2669.1	0.9998
2667.7	0.9995		2667.7	0.9994
2666.3	0.9994		2666.3	0.9991
2664.9	0.9993		2664.9	0.9989
2663.4	0.9997		2663.4	0.9995
2662	1.0002		2662	1.0002
2660.6	1.0006		2660.6	1.0009
2659.2	1.001		2659.2	1.0014
2657.7	1.0012		2657.7	1.0017
2656.3	1.0014		2656.3	1.0019
2654.9	1.0015		2654.9	1.0022
2653.5	1.0016		2653.5	1.0025
2652	1.0018		2652	1.0028
2650.6	1.002		2650.6	1.003
2649.2	1.0021		2649.2	1.003
2647.8	1.0023		2647.8	1.003
2646.3	1.0025		2646.3	1.003
2644.9	1.0027		2644.9	1.0031
2643.5	1.0028		2643.5	1.0033
2642	1.0028		2642	1.0034
2640.6	1.0027		2640.6	1.0035
2639.2	1.0027		2639.2	1.0034
2637.8	1.0026		2637.8	1.0033
2636.3	1.0025		2636.3	1.0032
2634.9	1.0025		2634.9	1.0031
2633.5	1.0024		2633.5	1.003
2632.1	1.0022		2632.1	1.0028
2630.6	1.0019		2630.6	1.0026
2629.2	1.0018		2629.2	1.0024
2627.8	1.0017		2627.8	1.0023
2626.4	1.0017		2626.4	1.002
2624.9	1.0016		2624.9	1.0018
2623.5	1.0015		2623.5	1.0015
2622.1	1.0014		2622.1	1.0012
2620.7	1.0012		2620.7	1.001
2619.2	1.001		2619.2	1.0008
2617.8	1.0008		2617.8	1.0006
2616.4	1.0006		2616.4	1.0004
2615	1.0005		2615	1.0002
2613.5	1.0003		2613.5	1
2612.1	1.0002		2612.1	0.9998
2610.7	1.0001		2610.7	0.9995
2609.3	1		2609.3	0.9993
2607.8	1.0002		2607.8	0.9995
2606.4	1.0005		2606.4	0.9997
2605	1.0007		2605	1
2603.6	1.0008		2603.6	1.0004
2602.1	1.0009		2602.1	1.0006
2600.7	1.0009		2600.7	1.0008
2599.3	1.001		2599.3	1.001
2597.8	1.0011		2597.8	1.0011
2596.4	1.0012		2596.4	1.0013
2595	1.0012		2595	1.0015
2593.6	1.0013		2593.6	1.0018
2592.1	1.0015		2592.1	1.002
2590.7	1.0016		2590.7	1.0022
2589.3	1.0018		2589.3	1.0023
2587.9	1.002		2587.9	1.0023
2586.4	1.0022		2586.4	1.0023
2585	1.0023		2585	1.0024
2583.6	1.0024		2583.6	1.0026
2582.2	1.0024		2582.2	1.0027
2580.7	1.0023		2580.7	1.0027
2579.3	1.0022		2579.3	1.0027
2577.9	1.002		2577.9	1.0026
2576.5	1.0018		2576.5	1.0026
2575	1.0018		2575	1.0025
2573.6	1.0019		2573.6	1.0025
2572.2	1.002		2572.2	1.0023
2570.8	1.002		2570.8	1.0021
2569.3	1.0018		2569.3	1.0018
2567.9	1.0016		2567.9	1.0017
2566.5	1.0015		2566.5	1.0015
2565.1	1.0013		2565.1	1.0013
2563.6	1.001		2563.6	1.0011
2562.2	1.0007		2562.2	1.0009
2560.8	1.0005		2560.8	1.0007
2559.4	1.0003		2559.4	1.0005
2557.9	1.0002		2557.9	1.0003
2556.5	1.0002		2556.5	1.0001
2555.1	1		2555.1	1
2553.6	0.9998		2553.6	0.9998
2552.2	0.9999		2552.2	1.0002
2550.8	1		2550.8	1.0005
2549.4	1.0001		2549.4	1.0008
2547.9	1.0002		2547.9	1.0011
2546.5	1.0004		2546.5	1.0013
2545.1	1.0007		2545.1	1.0015
2543.7	1.001		2543.7	1.0018
2542.2	1.0013		2542.2	1.0021
2540.8	1.0014		2540.8	1.0024
2539.4	1.0015		2539.4	1.0025
2538	1.0015		2538	1.0027
2536.5	1.0016		2536.5	1.0029
2535.1	1.0017		2535.1	1.0031
2533.7	1.0018		2533.7	1.0033
2532.3	1.0017		2532.3	1.0034
2530.8	1.0016		2530.8	1.0034
2529.4	1.0014		2529.4	1.0034
2528	1.0013		2528	1.0033
2526.6	1.0013		2526.6	1.0032
2525.1	1.0013		2525.1	1.0032
2523.7	1.0013		2523.7	1.0032
2522.3	1.0012		2522.3	1.0032
2520.9	1.001		2520.9	1.0031
2519.4	1.0009		2519.4	1.0029
2518	1.0007		2518	1.0027
2516.6	1.0006		2516.6	1.0024
2515.1	1.0005		2515.1	1.0023
2513.7	1.0003		2513.7	1.0021
2512.3	1.0002		2512.3	1.0019
2510.9	1.0001		2510.9	1.0017
2509.4	1		2509.4	1.0015
2508	0.9998		2508	1.0013
2506.6	0.9997		2506.6	1.0012
2505.2	0.9995		2505.2	1.001
2503.7	0.9993		2503.7	1.0008
2502.3	0.9992		2502.3	1.0005
2500.9	0.9991		2500.9	1.0003
2499.5	0.999		2499.5	1.0001
2498	0.9989		2498	1
2496.6	0.9991		2496.6	1.0003
2495.2	0.9992		2495.2	1.0007
2493.8	0.9993		2493.8	1.0009
2492.3	0.9993		2492.3	1.0009
2490.9	0.9994		2490.9	1.0009
2489.5	0.9996		2489.5	1.0011
2488.1	0.9997		2488.1	1.0013
2486.6	0.9998		2486.6	1.0015
2485.2	0.9999		2485.2	1.0017
2483.8	0.9999		2483.8	1.0018
2482.4	1		2482.4	1.0018
2480.9	1.0001		2480.9	1.0019
2479.5	1		2479.5	1.0019
2478.1	1		2478.1	1.002
2476.7	1.0001		2476.7	1.0021
2475.2	1.0002		2475.2	1.0021
2473.8	1.0002		2473.8	1.0021
2472.4	1.0002		2472.4	1.0021
2470.9	1.0002		2470.9	1.002
2469.5	1.0001		2469.5	1.0018
2468.1	1		2468.1	1.0016
2466.7	1		2466.7	1.0016
2465.2	1.0001		2465.2	1.0016
2463.8	1		2463.8	1.0014
2462.4	0.9999		2462.4	1.0012
2461	0.9998		2461	1.0009
2459.5	0.9996		2459.5	1.0007
2458.1	0.9994		2458.1	1.0005
2456.7	0.9992		2456.7	1.0004
2455.3	0.9991		2455.3	1.0002
2453.8	0.9991		2453.8	1.0001
2452.4	0.9991		2452.4	1
2451	0.999		2451	0.9999
2449.6	0.9988		2449.6	0.9996
2448.1	0.9986		2448.1	0.9994
2446.7	0.9985		2446.7	0.9992
2445.3	0.9984		2445.3	0.9991
2443.9	0.9983		2443.9	0.9991
2442.4	0.9981		2442.4	0.999
2441	0.9979		2441	0.9988
2439.6	0.9978		2439.6	0.9986
2438.2	0.9977		2438.2	0.9985
2436.7	0.9977		2436.7	0.9984
2435.3	0.9977		2435.3	0.9983
2433.9	0.9975		2433.9	0.9981
2432.5	0.9974		2432.5	0.9979
2431	0.9973		2431	0.9979
2429.6	0.9972		2429.6	0.9978
2428.2	0.9972		2428.2	0.9978
2426.7	0.9972		2426.7	0.9978
2425.3	0.9972		2425.3	0.9979
2423.9	0.9973		2423.9	0.998
2422.5	0.9974		2422.5	0.9982
2421	0.9976		2421	0.9984
2419.6	0.9977		2419.6	0.9985
2418.2	0.9978		2418.2	0.9986
2416.8	0.9979		2416.8	0.9986
2415.3	0.9981		2415.3	0.9987
2413.9	0.9984		2413.9	0.9988
2412.5	0.9986		2412.5	0.999
2411.1	0.9988		2411.1	0.9991
2409.6	0.9989		2409.6	0.9993
2408.2	0.9991		2408.2	0.9994
2406.8	0.9992		2406.8	0.9995
2405.4	0.9994		2405.4	0.9996
2403.9	0.9997		2403.9	0.9998
2402.5	0.9999		2402.5	0.9999
2401.1	1		2401.1	1
2399.7	1.0005		2399.7	1.001
2398.2	1.0011		2398.2	1.002
2396.8	1.0016		2396.8	1.003
2395.4	1.0023		2395.4	1.0041
2394	1.0029		2394	1.005
2392.5	1.0035		2392.5	1.006
2391.1	1.004		2391.1	1.0069
2389.7	1.0045		2389.7	1.0078
2388.3	1.0049		2388.3	1.0086
2386.8	1.0053		2386.8	1.0095
2385.4	1.0055		2385.4	1.0104
2384	1.0056		2384	1.0113
2382.5	1.0055		2382.5	1.0122
2381.1	1.0053		2381.1	1.0131
2379.7	1.0048		2379.7	1.014
2378.3	1.0042		2378.3	1.0148
2376.8	1.0036		2376.8	1.0157
2375.4	1.003		2375.4	1.0168
2374	1.0024		2374	1.018
2372.6	1.0015		2372.6	1.0192
2371.1	1.0003		2371.1	1.0204
2369.7	0.9988		2369.7	1.0212
2368.3	0.9975		2368.3	1.022
2366.9	0.9965		2366.9	1.0227
2365.4	0.9958		2365.4	1.0235
2364	0.9951		2364	1.0241
2362.6	0.9942		2362.6	1.0245
2361.2	0.9933		2361.2	1.0248
2359.7	0.9932		2359.7	1.0251
2358.3	0.9942		2358.3	1.0252
2356.9	0.9957		2356.9	1.0251
2355.5	0.9972		2355.5	1.0246
2354	0.9986		2354	1.024
2352.6	1.0002		2352.6	1.0235
2351.2	1.0017		2351.2	1.0232
2349.8	1.0027		2349.8	1.023
2348.3	1.0027		2348.3	1.0229
2346.9	1.0017		2346.9	1.0228
2345.5	0.9999		2345.5	1.0227
2344.1	0.9979		2344.1	1.0224
2342.6	0.9966		2342.6	1.0222
2341.2	0.9963		2341.2	1.0223
2339.8	0.9967		2339.8	1.0225
2338.3	0.9974		2338.3	1.0225
2336.9	0.998		2336.9	1.0221
2335.5	0.9984		2335.5	1.0217
2334.1	0.9987		2334.1	1.0217
2332.6	0.9988		2332.6	1.0219
2331.2	0.999		2331.2	1.0221
2329.8	0.9992		2329.8	1.0223
2328.4	0.9996		2328.4	1.0224
2326.9	1		2326.9	1.0221
2325.5	1.0003		2325.5	1.0214
2324.1	1.0007		2324.1	1.0206
2322.7	1.001		2322.7	1.02
2321.2	1.0015		2321.2	1.0196
2319.8	1.0021		2319.8	1.0194
2318.4	1.0026		2318.4	1.0192
2317	1.003		2317	1.0189
2315.5	1.0031		2315.5	1.0185
2314.1	1.0032		2314.1	1.018
2312.7	1.0032		2312.7	1.0175
2311.3	1.0033		2311.3	1.0172
2309.8	1.0035		2309.8	1.017
2308.4	1.0037		2308.4	1.0168
2307	1.0039		2307	1.0164
2305.6	1.004		2305.6	1.016
2304.1	1.0041		2304.1	1.0155
2302.7	1.0043		2302.7	1.015
2301.3	1.0045		2301.3	1.0146
2299.9	1.0047		2299.9	1.0143
2298.4	1.0048		2298.4	1.014
2297	1.0049		2297	1.0135
2295.6	1.0048		2295.6	1.013
2294.1	1.0048		2294.1	1.0125
2292.7	1.0048		2292.7	1.0119
2291.3	1.0048		2291.3	1.0113
2289.9	1.0047		2289.9	1.0106
2288.4	1.0046		2288.4	1.0099
2287	1.0045		2287	1.0092
2285.6	1.0043		2285.6	1.0085
2284.2	1.004		2284.2	1.0077
2282.7	1.0035		2282.7	1.0069
2281.3	1.003		2281.3	1.0061
2279.9	1.0025		2279.9	1.0053
2278.5	1.002		2278.5	1.0044
2277	1.0014		2277	1.0035
2275.6	1.0006		2275.6	1.0025
2274.2	0.9998		2274.2	1.0014
2272.8	0.9995		2272.8	1.0012
2271.3	0.999		2271.3	1.0011
2269.9	0.9985		2269.9	1.0009
2268.5	0.998		2268.5	1.0008
2267.1	0.9973		2267.1	1.0007
2265.6	0.9977		2265.6	1.0005
2264.2	0.9981		2264.2	1.0004
2262.8	0.9984		2262.8	1.0002
2261.4	0.9985		2261.4	1.0003
2259.9	0.9986		2259.9	1.0002
2258.5	0.9986		2258.5	1.0002
2257.1	0.9985		2257.1	1.0001
2255.7	0.999		2255.7	1.0002
2254.2	0.9993		2254.2	1.0001
2252.8	0.9996		2252.8	1.0001
2251.4	0.9997		2251.4	1.0001
2249.9	0.9997		2249.9	1.0001
2248.5	0.9998		2248.5	1
2247.1	0.9999		2247.1	1.0001
2245.7	0.9999		2245.7	1
2244.2	1		2244.2	0.9999
2242.8	1		2242.8	0.9997
2241.4	1		2241.4	0.9993
2240	1.0001		2240	0.9987
2238.5	1		2238.5	0.9979
2237.1	0.9997		2237.1	0.997
2235.7	0.9993		2235.7	0.996
2234.3	0.9989		2234.3	0.9948
2232.8	0.9982		2232.8	0.9934
2231.4	0.9974		2231.4	0.9919
2230	0.9964		2230	0.9902
2228.6	0.9954		2228.6	0.9883
2227.1	0.9942		2227.1	0.9861
2225.7	0.9927		2225.7	0.9836
2224.3	0.9911		2224.3	0.9809
2222.9	0.9895		2222.9	0.9781
2221.4	0.9876		2221.4	0.975
2220	0.9856		2220	0.9717
2218.6	0.9834		2218.6	0.9683
2217.2	0.9811		2217.2	0.9647
2215.7	0.9786		2215.7	0.9609
2214.3	0.9759		2214.3	0.957
2212.9	0.973		2212.9	0.953
2211.4	0.97		2211.4	0.949
2210	0.9668		2210	0.9449
2208.6	0.9634		2208.6	0.9408
2207.2	0.9597		2207.2	0.9364
2205.7	0.9558		2205.7	0.932
2204.3	0.9516		2204.3	0.9275
2202.9	0.9472		2202.9	0.923
2201.5	0.9425		2201.5	0.9182
2200	0.9374		2200	0.9134
2198.6	0.932		2198.6	0.9083
2197.2	0.9263		2197.2	0.9031
2195.8	0.9201		2195.8	0.8977
2194.3	0.9135		2194.3	0.8921
2192.9	0.9065		2192.9	0.8864
2191.5	0.899		2191.5	0.8804
2190.1	0.8912		2190.1	0.8742
2188.6	0.8827		2188.6	0.8675
2187.2	0.8736		2187.2	0.8603
2185.8	0.864		2185.8	0.8526
2184.4	0.8538		2184.4	0.8444
2182.9	0.8431		2182.9	0.8356
2181.5	0.8318		2181.5	0.826
2180.1	0.8201		2180.1	0.8158
2178.7	0.8078		2178.7	0.8046
2177.2	0.7949		2177.2	0.7926
2175.8	0.7813		2175.8	0.7795
2174.4	0.7672		2174.4	0.7653
2173	0.7524		2173	0.7499
2171.5	0.737		2171.5	0.7333
2170.1	0.7211		2170.1	0.7153
2168.7	0.7049		2168.7	0.6962
2167.2	0.6887		2167.2	0.676
2165.8	0.6728		2165.8	0.6552
2164.4	0.6575		2164.4	0.634
2163	0.6432		2163	0.6127
2161.5	0.6303		2161.5	0.592
2160.1	0.619		2160.1	0.5723
2158.7	0.6093		2158.7	0.5539
2157.3	0.6013		2157.3	0.5369
2155.8	0.5944		2155.8	0.5214
2154.4	0.5883		2154.4	0.5071
2153	0.5825		2153	0.4939
2151.6	0.5763		2151.6	0.4812
2150.1	0.5692		2150.1	0.4686
2148.7	0.5607		2148.7	0.4556
2147.3	0.5502		2147.3	0.4417
2145.9	0.5375		2145.9	0.4263
2144.4	0.5223		2144.4	0.409
2143	0.5043		2143	0.3892
2141.6	0.4835		2141.6	0.3666
2140.2	0.4599		2140.2	0.3412
2138.7	0.434		2138.7	0.3135
2137.3	0.4064		2137.3	0.2839
2135.9	0.3778		2135.9	0.2536
2134.5	0.3489		2134.5	0.2236
2133	0.3205		2133	0.1946
2131.6	0.293		2131.6	0.1673
2130.2	0.2666		2130.2	0.1421
2128.8	0.2412		2128.8	0.119
2127.3	0.217		2127.3	0.0981
2125.9	0.1937		2125.9	0.0795
2124.5	0.1716		2124.5	0.0631
2123	0.1507		2123	0.0489
2121.6	0.1312		2121.6	0.037
2120.2	0.1133		2120.2	0.0271
2118.8	0.0968		2118.8	0.0192
2117.3	0.0819		2117.3	0.0131
2115.9	0.0686		2115.9	0.0084
2114.5	0.057		2114.5	0.0049
2113.1	0.0471		2113.1	0.0025
2111.6	0.0388		2111.6	0.0012
2110.2	0.0319		2110.2	0.0016
2108.8	0.0262		2108.8	0.0023
2107.4	0.0216		2107.4	0.0028
2105.9	0.018		2105.9	0.0032
2104.5	0.0152		2104.5	0.0035
2103.1	0.013		2103.1	0.0037
2101.7	0.0114		2101.7	0.0039
2100.2	0.0102		2100.2	0.004
2098.8	0.0093		2098.8	0.004
2097.4	0.0089		2097.4	0.004
2096	0.0087		2096	0.004
2094.5	0.0088		2094.5	0.0041
2093.1	0.0091		2093.1	0.0041
2091.7	0.0096		2091.7	0.004
2090.3	0.0104		2090.3	0.0039
2088.8	0.0115		2088.8	0.0038
2087.4	0.013		2087.4	0.0036
2086	0.0148		2086	0.0034
2084.6	0.017		2084.6	0.0032
2083.1	0.0196		2083.1	0.0029
2081.7	0.0229		2081.7	0.0025
2080.3	0.0267		2080.3	0.0019
2078.8	0.0312		2078.8	0.0014
2077.4	0.0364		2077.4	0.0011
2076	0.0421		2076	0.0018
2074.6	0.0485		2074.6	0.0031
2073.1	0.0555		2073.1	0.0049
2071.7	0.063		2071.7	0.007
2070.3	0.0708		2070.3	0.0093
2068.9	0.0787		2068.9	0.0119
2067.4	0.0867		2067.4	0.0147
2066	0.0948		2066	0.0179
2064.6	0.103		2064.6	0.0213
2063.2	0.1111		2063.2	0.0251
2061.7	0.1194		2061.7	0.0293
2060.3	0.1279		2060.3	0.0338
2058.9	0.1367		2058.9	0.0387
2057.5	0.1458		2057.5	0.0442
2056	0.1552		2056	0.0504
2054.6	0.1652		2054.6	0.0573
2053.2	0.1758		2053.2	0.065
2051.8	0.1869		2051.8	0.0735
2050.3	0.1985		2050.3	0.0828
2048.9	0.2106		2048.9	0.093
2047.5	0.2233		2047.5	0.1042
2046.1	0.2363		2046.1	0.1164
2044.6	0.2498		2044.6	0.1296
2043.2	0.2637		2043.2	0.1437
2041.8	0.2778		2041.8	0.1587
2040.4	0.2922		2040.4	0.1745
2038.9	0.3065		2038.9	0.1909
2037.5	0.3208		2037.5	0.2077
2036.1	0.335		2036.1	0.225
2034.6	0.349		2034.6	0.2427
2033.2	0.3629		2033.2	0.2606
2031.8	0.3765		2031.8	0.2786
2030.4	0.3899		2030.4	0.2966
2028.9	0.403		2028.9	0.3146
2027.5	0.4159		2027.5	0.3324
2026.1	0.4285		2026.1	0.3505
2024.7	0.4408		2024.7	0.3687
2023.2	0.4529		2023.2	0.3869
2021.8	0.4647		2021.8	0.4047
2020.4	0.4762		2020.4	0.422
2019	0.4874		2019	0.4388
2017.5	0.4985		2017.5	0.4554
2016.1	0.5093		2016.1	0.4716
2014.7	0.5196		2014.7	0.4872
2013.3	0.5295		2013.3	0.5023
2011.8	0.5391		2011.8	0.5167
2010.4	0.5484		2010.4	0.5308
2009	0.5575		2009	0.5444
2007.6	0.5664		2007.6	0.5576
2006.1	0.5749		2006.1	0.5703
2004.7	0.5832		2004.7	0.5825
2003.3	0.5913		2003.3	0.5943
2001.9	0.5993		2001.9	0.6056
2000.4	0.6071		2000.4	0.6167
1999	0.6147		1999	0.6274
1997.6	0.6221		1997.6	0.6377
1996.2	0.6293		1996.2	0.6476
1994.7	0.6364		1994.7	0.6572
1993.3	0.6433		1993.3	0.6665
1991.9	0.6501		1991.9	0.6759
1990.4	0.6567		1990.4	0.6849
1989	0.663		1989	0.6936
1987.6	0.6692		1987.6	0.702
1986.2	0.6753		1986.2	0.7102
1984.7	0.6813		1984.7	0.718
1983.3	0.6872		1983.3	0.7256
1981.9	0.6929		1981.9	0.7329
1980.5	0.6985		1980.5	0.74
1979	0.7041		1979	0.7469
1977.6	0.7096		1977.6	0.7537
1976.2	0.715		1976.2	0.7603
1974.8	0.7201		1974.8	0.7668
1973.3	0.7252		1973.3	0.773
1971.9	0.7302		1971.9	0.7789
1970.5	0.7349		1970.5	0.7846
1969.1	0.7396		1969.1	0.7902
1967.6	0.7442		1967.6	0.7957
1966.2	0.7488		1966.2	0.8012
1964.8	0.7533		1964.8	0.8065
1963.4	0.7577		1963.4	0.8117
1961.9	0.7621		1961.9	0.8166
1960.5	0.7664		1960.5	0.8215
1959.1	0.7706		1959.1	0.8263
1957.7	0.7746		1957.7	0.8309
1956.2	0.7786		1956.2	0.8355
1954.8	0.7826		1954.8	0.84
1953.4	0.7864		1953.4	0.8444
1952	0.7902		1952	0.8486
1950.5	0.7939		1950.5	0.8527
1949.1	0.7976		1949.1	0.8567
1947.7	0.8013		1947.7	0.8606
1946.2	0.805		1946.2	0.8645
1944.8	0.8085		1944.8	0.8682
1943.4	0.8121		1943.4	0.872
1942	0.8157		1942	0.8758
1940.5	0.8192		1940.5	0.8795
1939.1	0.8226		1939.1	0.883
1937.7	0.826		1937.7	0.8865
1936.3	0.8294		1936.3	0.89
1934.8	0.8327		1934.8	0.8934
1933.4	0.836		1933.4	0.8967
1932	0.8391		1932	0.9
1930.6	0.8422		1930.6	0.9031
1929.1	0.8452		1929.1	0.9062
1927.7	0.8482		1927.7	0.9092
1926.3	0.8512		1926.3	0.912
1924.9	0.8542		1924.9	0.9148
1923.4	0.8571		1923.4	0.9176
1922	0.8599		1922	0.9203
1920.6	0.8627		1920.6	0.9229
1919.2	0.8655		1919.2	0.9256
1917.7	0.8683		1917.7	0.9283
1916.3	0.871		1916.3	0.9309
1914.9	0.8736		1914.9	0.9332
1913.5	0.8761		1913.5	0.9354
1912	0.8785		1912	0.9376
1910.6	0.8809		1910.6	0.9399
1909.2	0.8834		1909.2	0.9421
1907.7	0.886		1907.7	0.9443
1906.3	0.8885		1906.3	0.9465
1904.9	0.8909		1904.9	0.9485
1903.5	0.8933		1903.5	0.9505
1902	0.8957		1902	0.9525
1900.6	0.898		1900.6	0.9545
1899.2	0.9003		1899.2	0.9564
1897.8	0.9025		1897.8	0.9583
1896.3	0.9046		1896.3	0.96
1894.9	0.9067		1894.9	0.9618
1893.5	0.9088		1893.5	0.9634
1892.1	0.9109		1892.1	0.965
1890.6	0.913		1890.6	0.9666
1889.2	0.9152		1889.2	0.9683
1887.8	0.9174		1887.8	0.97
1886.4	0.9195		1886.4	0.9716
1884.9	0.9215		1884.9	0.9731
1883.5	0.9235		1883.5	0.9746
1882.1	0.9255		1882.1	0.9761
1880.7	0.9274		1880.7	0.9774
1879.2	0.9292		1879.2	0.9787
1877.8	0.9311		1877.8	0.9799
1876.4	0.9329		1876.4	0.9812
1875	0.9346		1875	0.9823
1873.5	0.9363		1873.5	0.9833
1872.1	0.9379		1872.1	0.9841
1870.7	0.9395		1870.7	0.9849
1869.3	0.9413		1869.3	0.9858
1867.8	0.9431		1867.8	0.9868
1866.4	0.9449		1866.4	0.988
1865	0.9466		1865	0.9892
1863.5	0.9483		1863.5	0.9902
1862.1	0.9499		1862.1	0.991
1860.7	0.9514		1860.7	0.9918
1859.3	0.953		1859.3	0.9925
1857.8	0.9545		1857.8	0.9933
1856.4	0.956		1856.4	0.9941
1855	0.9576		1855	0.9948
1853.6	0.9591		1853.6	0.9955
1852.1	0.9606		1852.1	0.996
1850.7	0.962		1850.7	0.9964
1849.3	0.9633		1849.3	0.9966
1847.9	0.9644		1847.9	0.9968
1846.4	0.9655		1846.4	0.997
1845	0.9667		1845	0.9973
1843.6	0.9682		1843.6	0.9979
1842.2	0.9697		1842.2	0.9986
1840.7	0.9711		1840.7	0.999
1839.3	0.9723		1839.3	0.9994
1837.9	0.9736		1837.9	0.9997
1836.5	0.9748		1836.5	0.9999
1835	0.976		1835	1
1833.6	0.9771		1833.6	1
1832.2	0.9781		1832.2	0.9999
1830.8	0.9791		1830.8	0.9998
1829.3	0.9802		1829.3	0.9999
1827.9	0.9814		1827.9	1
1826.5	0.9824		1826.5	1.0001
1825.1	0.9834		1825.1	1.0001
1823.6	0.9844		1823.6	1.0002
1822.2	0.9853		1822.2	1.0004
1820.8	0.9863		1820.8	1.0007
1819.3	0.9873		1819.3	1.0008
1817.9	0.9882		1817.9	1.001
1816.5	0.989		1816.5	1.0012
1815.1	0.9899		1815.1	1.0014
1813.6	0.9906		1813.6	1.0015
1812.2	0.9914		1812.2	1.0016
1810.8	0.9921		1810.8	1.0018
1809.4	0.9928		1809.4	1.002
1807.9	0.9935		1807.9	1.0022
1806.5	0.994		1806.5	1.0023
1805.1	0.9944		1805.1	1.0022
1803.7	0.9949		1803.7	1.0021
1802.2	0.9953		1802.2	1.002
1800.8	0.9957		1800.8	1.002
1799.4	0.9962		1799.4	1.0021
1798	0.9968		1798	1.0022
1796.5	0.9972		1796.5	1.002
1795.1	0.9976		1795.1	1.0017
1793.7	0.9978		1793.7	1.0012
1792.3	0.9979		1792.3	1.0009
1790.8	0.9982		1790.8	1.0009
1789.4	0.9986		1789.4	1.0009
1788	0.9991		1788	1.0009
1786.6	0.9996		1786.6	1.0006
1785.1	0.9998		1785.1	1.0002
1783.7	0.9999		1783.7	0.9997
1782.3	0.9998		1782.3	0.9991
1780.9	0.9998		1780.9	0.9986
1779.4	0.9999		1779.4	0.998
1778	1		1778	0.9976
1776.6	1.0001		1776.6	0.997
1775.1	1.0001		1775.1	0.9963
1773.7	1		1773.7	0.9954
1772.3	1.0001		1772.3	0.9955
1770.9	1.0003		1770.9	0.9957
1769.4	1.0007		1769.4	0.9959
1768	1.0008		1768	0.996
1766.6	1.0009		1766.6	0.996
1765.2	1.001		1765.2	0.9964
1763.7	1.0011		1763.7	0.9968
1762.3	1.0012		1762.3	0.9971
1760.9	1.0013		1760.9	0.9974
1759.5	1.0014		1759.5	0.9977
1758	1.0015		1758	0.9979
1756.6	1.0018		1756.6	0.9981
1755.2	1.002		1755.2	0.9982
1753.8	1.0022		1753.8	0.9986
1752.3	1.0023		1752.3	0.9989
1750.9	1.0023		1750.9	0.999
1749.5	1.0025		1749.5	0.9991
1748.1	1.0026		1748.1	0.9993
1746.6	1.0027		1746.6	0.9996
1745.2	1.003		1745.2	0.9998
1743.8	1.0032		1743.8	1
1742.4	1.0034		1742.4	1.0002
1740.9	1.0037		1740.9	1.0003
1739.5	1.0037		1739.5	1.0002
1738.1	1.0038		1738.1	1.0001
1736.7	1.0039		1736.7	1
1735.2	1.0038		1735.2	0.9992
1733.8	1.003		1733.8	0.9973
1732.4	1.0023		1732.4	0.9951
1730.9	1.0019		1730.9	0.9934
1729.5	1.0016		1729.5	0.9918
1728.1	1.0012		1728.1	0.9902
1726.7	1.0007		1726.7	0.9887
1725.2	1.0001		1725.2	0.9872
1723.8	0.9993		1723.8	0.9858
1722.4	0.9985		1722.4	0.9847
1721	0.9977		1721	0.9839
1719.5	0.9965		1719.5	0.9828
1718.1	0.9944		1718.1	0.9807
1716.7	0.9915		1716.7	0.9775
1715.3	0.989		1715.3	0.9744
1713.8	0.9873		1713.8	0.9719
1712.4	0.986		1712.4	0.9697
1711	0.9847		1711	0.9671
1709.6	0.9833		1709.6	0.9641
1708.1	0.9817		1708.1	0.9605
1706.7	0.9796		1706.7	0.9559
1705.3	0.9773		1705.3	0.9508
1703.9	0.9755		1703.9	0.9463
1702.4	0.974		1702.4	0.9422
1701	0.9717		1701	0.9369
1699.6	0.9682		1699.6	0.9301
1698.2	0.9647		1698.2	0.9239
1696.7	0.9614		1696.7	0.9185
1695.3	0.9579		1695.3	0.913
1693.9	0.9546		1693.9	0.9081
1692.5	0.9519		1692.5	0.9042
1691	0.949		1691	0.9003
1689.6	0.9455		1689.6	0.896
1688.2	0.9419		1688.2	0.8917
1686.7	0.9386		1686.7	0.8877
1685.3	0.9339		1685.3	0.8824
1683.9	0.9272		1683.9	0.875
1682.5	0.9208		1682.5	0.8683
1681	0.9165		1681	0.8636
1679.6	0.9129		1679.6	0.8595
1678.2	0.9092		1678.2	0.8551
1676.8	0.9047		1676.8	0.8497
1675.3	0.8992		1675.3	0.8431
1673.9	0.8938		1673.9	0.8364
1672.5	0.8891		1672.5	0.8305
1671.1	0.8841		1671.1	0.8242
1669.6	0.8779		1669.6	0.8164
1668.2	0.8716		1668.2	0.8084
1666.8	0.8666		1666.8	0.802
1665.4	0.8623		1665.4	0.7964
1663.9	0.8574		1663.9	0.7897
1662.5	0.8515		1662.5	0.7816
1661.1	0.8456		1661.1	0.7733
1659.7	0.8406		1659.7	0.766
1658.2	0.8362		1658.2	0.7597
1656.8	0.8323		1656.8	0.754
1655.4	0.8281		1655.4	0.7476
1654	0.8211		1654	0.7377
1652.5	0.8119		1652.5	0.7249
1651.1	0.8057		1651.1	0.7162
1649.7	0.8023		1649.7	0.7112
1648.2	0.7982		1648.2	0.7053
1646.8	0.792		1646.8	0.6968
1645.4	0.7854		1645.4	0.6877
1644	0.7804		1644	0.6806
1642.5	0.7762		1642.5	0.6747
1641.1	0.7721		1641.1	0.6689
1639.7	0.7678		1639.7	0.663
1638.3	0.7633		1638.3	0.657
1636.8	0.7578		1636.8	0.6497
1635.4	0.7508		1635.4	0.6406
1634	0.7445		1634	0.632
1632.6	0.7401		1632.6	0.6254
1631.1	0.7362		1631.1	0.6193
1629.7	0.7315		1629.7	0.6122
1628.3	0.7257		1628.3	0.604
1626.9	0.7194		1626.9	0.5953
1625.4	0.7125		1625.4	0.5857
1624	0.7036		1624	0.5736
1622.6	0.6927		1622.6	0.5591
1621.2	0.6813		1621.2	0.5449
1619.7	0.67		1619.7	0.5314
1618.3	0.6556		1618.3	0.515
1616.9	0.6354		1616.9	0.4931
1615.5	0.6136		1615.5	0.4702
1614	0.5956		1614	0.452
1612.6	0.5811		1612.6	0.4377
1611.2	0.5681		1611.2	0.4252
1609.8	0.5566		1609.8	0.4147
1608.3	0.5479		1608.3	0.4074
1606.9	0.5428		1606.9	0.404
1605.5	0.5411		1605.5	0.4045
1604	0.5426		1604	0.4087
1602.6	0.5472		1602.6	0.417
1601.2	0.5551		1601.2	0.4295
1599.8	0.5661		1599.8	0.446
1598.3	0.58		1598.3	0.4662
1596.9	0.5967		1596.9	0.4898
1595.5	0.6158		1595.5	0.5166
1594.1	0.6362		1594.1	0.5452
1592.6	0.6567		1592.6	0.5742
1591.2	0.6767		1591.2	0.6026
1589.8	0.6958		1589.8	0.6301
1588.4	0.7139		1588.4	0.6561
1586.9	0.7307		1586.9	0.6801
1585.5	0.7462		1585.5	0.7023
1584.1	0.7603		1584.1	0.7226
1582.7	0.7732		1582.7	0.7411
1581.2	0.7845		1581.2	0.7572
1579.8	0.7943		1579.8	0.7709
1578.4	0.8033		1578.4	0.7835
1577	0.8129		1577	0.797
1575.5	0.8228		1575.5	0.8111
1574.1	0.8306		1574.1	0.8222
1572.7	0.8363		1572.7	0.8303
1571.3	0.8418		1571.3	0.8378
1569.8	0.848		1569.8	0.8464
1568.4	0.8543		1568.4	0.8551
1567	0.8597		1567	0.8625
1565.6	0.8645		1565.6	0.869
1564.1	0.8688		1564.1	0.8747
1562.7	0.8724		1562.7	0.8795
1561.3	0.8756		1561.3	0.8838
1559.8	0.88		1559.8	0.8896
1558.4	0.8862		1558.4	0.8981
1557	0.8915		1557	0.9052
1555.6	0.8952		1555.6	0.9101
1554.1	0.8986		1554.1	0.9146
1552.7	0.9022		1552.7	0.9192
1551.3	0.9057		1551.3	0.9241
1549.9	0.9093		1549.9	0.9291
1548.4	0.9128		1548.4	0.934
1547	0.9159		1547	0.9383
1545.6	0.9189		1545.6	0.9422
1544.2	0.922		1544.2	0.9462
1542.7	0.9251		1542.7	0.9504
1541.3	0.9284		1541.3	0.9551
1539.9	0.9322		1539.9	0.9604
1538.5	0.9352		1538.5	0.9648
1537	0.9371		1537	0.9675
1535.6	0.9385		1535.6	0.9694
1534.2	0.94		1534.2	0.9714
1532.8	0.9418		1532.8	0.9737
1531.3	0.9437		1531.3	0.976
1529.9	0.9453		1529.9	0.978
1528.5	0.9469		1528.5	0.9797
1527.1	0.9486		1527.1	0.9814
1525.6	0.9505		1525.6	0.9831
1524.2	0.9521		1524.2	0.9845
1522.8	0.9537		1522.8	0.9858
1521.4	0.9554		1521.4	0.9872
1519.9	0.9573		1519.9	0.9884
1518.5	0.9593		1518.5	0.9895
1517.1	0.9613		1517.1	0.9905
1515.6	0.9633		1515.6	0.9914
1514.2	0.9649		1514.2	0.9923
1512.8	0.9662		1512.8	0.9928
1511.4	0.9673		1511.4	0.9929
1509.9	0.9683		1509.9	0.9926
1508.5	0.9694		1508.5	0.9922
1507.1	0.9711		1507.1	0.9921
1505.7	0.9729		1505.7	0.9926
1504.2	0.9745		1504.2	0.9932
1502.8	0.9757		1502.8	0.9938
1501.4	0.9769		1501.4	0.9942
1500	0.9782		1500	0.9947
1498.5	0.9796		1498.5	0.9951
1497.1	0.9811		1497.1	0.9958
1495.7	0.9825		1495.7	0.9966
1494.3	0.9838		1494.3	0.9972
1492.8	0.9848		1492.8	0.9975
1491.4	0.9858		1491.4	0.9978
1490	0.9869		1490	0.9982
1488.6	0.9882		1488.6	0.9988
1487.1	0.9894		1487.1	0.9995
1485.7	0.9905		1485.7	1
1484.3	0.9914		1484.3	1.0004
1482.9	0.9923		1482.9	1.0008
1481.4	0.9932		1481.4	1.0012
1480	0.994		1480	1.0016
1478.6	0.9946		1478.6	1.0019
1477.2	0.9952		1477.2	1.0021
1475.7	0.9956		1475.7	1.002
1474.3	0.9959		1474.3	1.0016
1472.9	0.9959		1472.9	1.0009
1471.4	0.9957		1471.4	1.0001
1470	0.9953		1470	0.9993
1468.6	0.9951		1468.6	0.9987
1467.2	0.9951		1467.2	0.9984
1465.7	0.9953		1465.7	0.9981
1464.3	0.9957		1464.3	0.9978
1462.9	0.9962		1462.9	0.9974
1461.5	0.9966		1461.5	0.997
1460	0.9972		1460	0.9967
1458.6	0.998		1458.6	0.9965
1457.2	0.999		1457.2	0.9961
1455.8	0.9997		1455.8	0.9952
1454.3	1		1454.3	0.9941
1452.9	1.0003		1452.9	0.9931
1451.5	1.0005		1451.5	0.9922
1450.1	1.0007		1450.1	0.9912
1448.6	1.0008		1448.6	0.9902
1447.2	1.0007		1447.2	0.989
1445.8	1.0007		1445.8	0.9877
1444.4	1.0006		1444.4	0.9861
1442.9	1.0005		1442.9	0.9841
1441.5	1.0003		1441.5	0.9816
1440.1	1		1440.1	0.9786
1438.7	1		1438.7	0.9751
1437.2	0.9999		1437.2	0.9704
1435.8	0.9998		1435.8	0.9645
1434.4	0.9996		1434.4	0.9583
1433	0.9992		1433	0.9519
1431.5	0.9986		1431.5	0.9442
1430.1	0.9976		1430.1	0.9343
1428.7	0.9963		1428.7	0.9231
1427.2	0.9948		1427.2	0.9115
1425.8	0.993		1425.8	0.8992
1424.4	0.9909		1424.4	0.886
1423	0.9884		1423	0.8728
1421.5	0.9857		1421.5	0.8606
1420.1	0.9825		1420.1	0.8483
1418.7	0.979		1418.7	0.8355
1417.3	0.976		1417.3	0.8246
1415.8	0.974		1415.8	0.8166
1414.4	0.9727		1414.4	0.8102
1413	0.972		1413	0.8041
1411.6	0.9718		1411.6	0.7982
1410.1	0.9722		1410.1	0.7929
1408.7	0.9728		1408.7	0.7885
1407.3	0.9738		1407.3	0.7854
1405.9	0.9748		1405.9	0.7838
1404.4	0.9759		1404.4	0.7841
1403	0.977		1403	0.7867
1401.6	0.9781		1401.6	0.7916
1400.2	0.9795		1400.2	0.7994
1398.7	0.981		1398.7	0.8103
1397.3	0.9827		1397.3	0.8234
1395.9	0.9846		1395.9	0.8385
1394.5	0.9867		1394.5	0.8551
1393	0.9889		1393	0.8714
1391.6	0.991		1391.6	0.8855
1390.2	0.9929		1390.2	0.8981
1388.8	0.9949		1388.8	0.9109
1387.3	0.9969		1387.3	0.9243
1385.9	0.9986		1385.9	0.937
1384.5	0.9996		1384.5	0.9471
1383	1		1383	0.9544
1381.6	1.0001		1381.6	0.9597
1380.2	0.9999		1380.2	0.964
1378.8	1		1378.8	0.9679
1377.3	1.0004		1377.3	0.9717
1375.9	1.001		1375.9	0.9753
1374.5	1.0015		1374.5	0.979
1373.1	1.0019		1373.1	0.9825
1371.6	1.0021		1371.6	0.9854
1370.2	1.0023		1370.2	0.9878
1368.8	1.0025		1368.8	0.9899
1367.4	1.0026		1367.4	0.9917
1365.9	1.0027		1365.9	0.993
1364.5	1.0028		1364.5	0.9943
1363.1	1.0027		1363.1	0.9956
1361.7	1.0026		1361.7	0.9971
1360.2	1.0026		1360.2	0.9983
1358.8	1.0027		1358.8	0.9993
1357.4	1.0027		1357.4	1
1356	1.0026		1356	1.0005
1354.5	1.0024		1354.5	1.0009
1353.1	1.0022		1353.1	1.0013
1351.7	1.0021		1351.7	1.0014
1350.3	1.0019		1350.3	1.0012
1348.8	1.0018		1348.8	1.0008
1347.4	1.0016		1347.4	1.0003
1346	1.0015		1346	0.9998
1344.5	1.0013		1344.5	0.9993
1343.1	1.0011		1343.1	0.9988
1341.7	1.0008		1341.7	0.9982
1340.3	1.0005		1340.3	0.9977
1338.8	1.0002		1338.8	0.9976
1337.4	1		1337.4	0.9977
1336	1.0001		1336	0.9981
1334.6	1.0003		1334.6	0.9988
1333.1	1.0004		1333.1	0.9995
1331.7	1.0004		1331.7	0.9999
1330.3	1.0002		1330.3	1
1328.9	1		1328.9	1
1327.4	1.0002		1327.4	1.0005
1326	1.0002		1326	1.001
1324.6	1.0004		1324.6	1.0014
1323.2	1.0005		1323.2	1.0019
1321.7	1.0007		1321.7	1.0023
1320.3	1.0007		1320.3	1.0025
1318.9	1.0006		1318.9	1.0027
1317.5	1.0004		1317.5	1.0031
1316	1.0004		1316	1.0036
1314.6	1.0003		1314.6	1.004
1313.2	1.0003		1313.2	1.0043
1311.8	1.0003		1311.8	1.0047
1310.3	1.0004		1310.3	1.0051
1308.9	1.0006		1308.9	1.0056
1307.5	1.0007		1307.5	1.006
1306.1	1.0008		1306.1	1.0065
1304.6	1.0009		1304.6	1.0068
1303.2	1.001		1303.2	1.007
1301.8	1.0011		1301.8	1.0071
1300.3	1.0011		1300.3	1.0072
1298.9	1.0011		1298.9	1.0073
1297.5	1.0012		1297.5	1.0074
1296.1	1.0013		1296.1	1.0074
1294.6	1.0012		1294.6	1.0074
1293.2	1.0012		1293.2	1.0072
1291.8	1.0011		1291.8	1.0069
1290.4	1.001		1290.4	1.0065
1288.9	1.001		1288.9	1.0061
1287.5	1.0009		1287.5	1.0058
1286.1	1.001		1286.1	1.0055
1284.7	1.0009		1284.7	1.0052
1283.2	1.0007		1283.2	1.0048
1281.8	1.0006		1281.8	1.0043
1280.4	1.0005		1280.4	1.0037
1279	1.0004		1279	1.0031
1277.5	1.0003		1277.5	1.0025
1276.1	1.0002		1276.1	1.0018
1274.7	1.0001		1274.7	1.001
1273.3	1		1273.3	1
1271.8	1.0001		1271.8	0.9996
1270.4	1.0002		1270.4	0.9991
1269	1.0003		1269	0.9985
1267.6	1.0004		1267.6	0.9979
1266.1	1.0006		1266.1	0.9973
1264.7	1.0007		1264.7	0.9969
1263.3	1.0009		1263.3	0.9965
1261.9	1.0011		1261.9	0.9963
1260.4	1.0013		1260.4	0.9962
1259	1.0014		1259	0.9963
1257.6	1.0014		1257.6	0.9965
1256.1	1.0013		1256.1	0.9968
1254.7	1.0013		1254.7	0.9972
1253.3	1.0013		1253.3	0.9977
1251.9	1.0015		1251.9	0.9983
1250.4	1.0016		1250.4	0.9987
1249	1.0017		1249	0.999
1247.6	1.0016		1247.6	0.9993
1246.2	1.0016		1246.2	0.9996
1244.7	1.0016		1244.7	0.9997
1243.3	1.0016		1243.3	0.9998
1241.9	1.0015		1241.9	0.9999
1240.5	1.0014		1240.5	1.0001
1239	1.0013		1239	1.0001
1237.6	1.0012		1237.6	1.0001
1236.2	1.0011		1236.2	1.0001
1234.8	1.001		1234.8	1.0003
1233.3	1.0009		1233.3	1.0004
1231.9	1.0009		1231.9	1.0005
1230.5	1.0008		1230.5	1.0006
1229.1	1.0007		1229.1	1.0007
1227.6	1.0007		1227.6	1.0007
1226.2	1.0006		1226.2	1.0007
1224.8	1.0006		1224.8	1.0006
1223.4	1.0005		1223.4	1.0006
1221.9	1.0003		1221.9	1.0004
1220.5	1.0002		1220.5	1.0002
1219.1	1.0001		1219.1	1.0001
1217.7	1		1217.7	1
1216.2	1.0003		1216.2	1.0005
1214.8	1.0005		1214.8	1.0009
1213.4	1.0006		1213.4	1.0013
1211.9	1.0006		1211.9	1.0015
1210.5	1.0007		1210.5	1.0015
1209.1	1.0009		1209.1	1.0014
1207.7	1.0011		1207.7	1.0014
1206.2	1.0012		1206.2	1.0013
1204.8	1.0014		1204.8	1.0011
1203.4	1.0016		1203.4	1.0005
1202	1.0017		1202	1
1200.5	1.0017		1200.5	0.9995
1199.1	1.0016		1199.1	0.9991
1197.7	1.0016		1197.7	0.9988
1196.3	1.0017		1196.3	0.9988
1194.8	1.0019		1194.8	0.999
1193.4	1.002		1193.4	0.9992
1192	1.0021		1192	0.9994
1190.6	1.0021		1190.6	0.9997
1189.1	1.0021		1189.1	1
1187.7	1.0021		1187.7	1.0003
1186.3	1.0021		1186.3	1.0004
1184.9	1.0022		1184.9	1.0005
1183.4	1.0022		1183.4	1.0007
1182	1.002		1182	1.001
1180.6	1.0018		1180.6	1.0011
1179.2	1.0015		1179.2	1.0012
1177.7	1.0012		1177.7	1.0014
1176.3	1.001		1176.3	1.0015
1174.9	1.001		1174.9	1.0015
1173.5	1.001		1173.5	1.0015
1172	1.0009		1172	1.0016
1170.6	1.0007		1170.6	1.0015
1169.2	1.0004		1169.2	1.0013
1167.7	1.0003		1167.7	1.0011
1166.3	1.0002		1166.3	1.0011
1164.9	1.0001		1164.9	1.0009
1163.5	1		1163.5	1.0004
1162	1		1162	1
1160.6	1.0003		1160.6	1.0003
1159.2	1.0005		1159.2	1.0007
1157.8	1.0007		1157.8	1.0009
1156.3	1.0009		1156.3	1.0011
1154.9	1.0011		1154.9	1.0015
1153.5	1.0013		1153.5	1.0019
1152.1	1.0015		1152.1	1.0021
1150.6	1.0018		1150.6	1.0022
[truncated: 527 more rows]

## Sheet: Figure 2g
TGA							DSC
p-VHCF				VHCF			p-VHCF			VHCF
							Tr	Value		Tr	Value
Tr	Value			Tr	Value		[Wg^-1]			[Wg^-1]
[%]				[%]
25	99.967			25	99.9869		25	-0.88809		25	-0.81119
25.167	99.9453			25.167	99.9774		25.167	-0.88483		25.167	-0.81166
25.333	99.9231			25.333	99.9672		25.333	-0.88092		25.333	-0.81269
25.5	99.8996			25.5	99.9563		25.5	-0.87821		25.5	-0.81375
25.667	99.8637			25.667	99.9377		25.667	-0.87147		25.667	-0.81466
25.833	99.8336			25.833	99.9221		25.833	-0.86756		25.833	-0.81646
26	99.8056			26	99.9081		26	-0.87643		26	-0.81856
26.167	99.7785			26.167	99.895		26.167	-0.88485		26.167	-0.81988
26.333	99.7538			26.333	99.8829		26.333	-0.89585		26.333	-0.82709
26.5	99.733			26.5	99.8748		26.5	-0.90095		26.5	-0.83164
26.667	99.715			26.667	99.869		26.667	-0.90495		26.667	-0.83564
26.833	99.6976			26.833	99.8637		26.833	-0.90873		26.833	-0.83949
27	99.6895			27	99.866		27	-0.91349		27	-0.84533
27.167	99.6761			27.167	99.8636		27.167	-0.91831		27.167	-0.84989
27.333	99.6604			27.333	99.8588		27.333	-0.92329		27.333	-0.85428
27.5	99.6433			27.5	99.8523		27.5	-0.92829		27.5	-0.85847
27.667	99.6266			27.667	99.8453		27.667	-0.93359		27.667	-0.8642
27.833	99.6094			27.833	99.8378		27.833	-0.93849		27.833	-0.86891
28	99.5908			28	99.8285		28	-0.94317		28	-0.87332
28.167	99.5713			28.167	99.8178		28.167	-0.94773		28.167	-0.87767
28.333	99.5508			28.333	99.8048		28.333	-0.95186		28.333	-0.88138
28.5	99.5305			28.5	99.7921		28.5	-0.95621		28.5	-0.88555
28.667	99.5096			28.667	99.7786		28.667	-0.96064		28.667	-0.88956
28.833	99.4883			28.833	99.7645		28.833	-0.96531		28.833	-0.89363
29	99.4661			29	99.7489		29	-0.96912		29	-0.89748
29.167	99.4442			29.167	99.7344		29.167	-0.97325		29.167	-0.90139
29.333	99.4223			29.333	99.7201		29.333	-0.97741		29.333	-0.90517
29.5	99.4004			29.5	99.7056		29.5	-0.98158		29.5	-0.90881
29.667	99.3792			29.667	99.6915		29.667	-0.98567		29.667	-0.91241
29.833	99.3589			29.833	99.6772		29.833	-0.98968		29.833	-0.91584
30	99.3392			30	99.6628		30	-0.99367		30	-0.91906
30.167	99.3198			30.167	99.6483		30.167	-0.99753		30.167	-0.92241
30.333	99.3024			30.333	99.6339		30.333	-1.00141		30.333	-0.92501
30.5	99.284			30.5	99.6198		30.5	-1.00504		30.5	-0.92799
30.667	99.2653			30.667	99.6058		30.667	-1.00869		30.667	-0.931
30.833	99.2465			30.833	99.5919		30.833	-1.01232		30.833	-0.93413
31	99.228			31	99.5786		31	-1.01558		31	-0.93625
31.167	99.2093			31.167	99.5654		31.167	-1.01897		31.167	-0.93856
31.333	99.1908			31.333	99.5523		31.333	-1.02235		31.333	-0.94076
31.5	99.1727			31.5	99.5395		31.5	-1.02588		31.5	-0.94289
31.667	99.1548			31.667	99.5275		31.667	-1.02809		31.667	-0.94508
31.833	99.137			31.833	99.5155		31.833	-1.03066		31.833	-0.94731
32	99.1193			32	99.5036		32	-1.03314		32	-0.94936
32.167	99.1018			32.167	99.4919		32.167	-1.03566		32.167	-0.9513
32.333	99.084			32.333	99.4811		32.333	-1.03809		32.333	-0.95295
32.5	99.0659			32.5	99.47		32.5	-1.04071		32.5	-0.95481
32.667	99.0476			32.667	99.459		32.667	-1.0431		32.667	-0.95645
32.833	99.0292			32.833	99.448		32.833	-1.04544		32.833	-0.95796
33	99.0108			33	99.4375		33	-1.04719		33	-0.9592
33.167	98.9928			33.167	99.4268		33.167	-1.04921		33.167	-0.96052
33.333	98.975			33.333	99.4162		33.333	-1.0512		33.333	-0.96178
33.5	98.9572			33.5	99.4055		33.5	-1.05317		33.5	-0.96301
33.667	98.9396			33.667	99.3941		33.667	-1.05535		33.667	-0.9639
33.833	98.9215			33.833	99.3821		33.833	-1.05776		33.833	-0.96512
34	98.9032			34	99.3702		34	-1.06053		34	-0.96655
34.167	98.8848			34.167	99.3582		34.167	-1.06341		34.167	-0.96786
34.333	98.8654			34.333	99.3455		34.333	-1.06572		34.333	-0.969
34.5	98.8466			34.5	99.3335		34.5	-1.06813		34.5	-0.97042
34.667	98.8278			34.667	99.3214		34.667	-1.07072		34.667	-0.97171
34.833	98.809			34.833	99.309		34.833	-1.07357		34.833	-0.97303
35	98.7904			35	99.2968		35	-1.07693		35	-0.97505
35.167	98.7716			35.167	99.2838		35.167	-1.07994		35.167	-0.97669
35.333	98.7526			35.333	99.2703		35.333	-1.08297		35.333	-0.97842
35.5	98.7336			35.5	99.2565		35.5	-1.08597		35.5	-0.98041
35.667	98.7141			35.667	99.2411		35.667	-1.08924		35.667	-0.98233
35.833	98.6947			35.833	99.2265		35.833	-1.0923		35.833	-0.98429
36	98.675			36	99.2117		36	-1.09529		36	-0.98648
36.167	98.6552			36.167	99.1968		36.167	-1.09825		36.167	-0.9886
36.333	98.6343			36.333	99.1815		36.333	-1.10182		36.333	-0.99113
36.5	98.6133			36.5	99.1663		36.5	-1.10533		36.5	-0.99359
36.667	98.592			36.667	99.151		36.667	-1.10887		36.667	-0.99595
36.833	98.5705			36.833	99.1355		36.833	-1.11248		36.833	-0.99835
37	98.5476			37	99.1198		37	-1.11608		37	-1.00144
37.167	98.5251			37.167	99.104		37.167	-1.11953		37.167	-1.00418
37.333	98.5025			37.333	99.0881		37.333	-1.12284		37.333	-1.00698
37.5	98.4798			37.5	99.0721		37.5	-1.12602		37.5	-1.01009
37.667	98.4565			37.667	99.055		37.667	-1.13023		37.667	-1.01335
37.833	98.4333			37.833	99.0379		37.833	-1.13393		37.833	-1.01643
38	98.41			38	99.0206		38	-1.13758		38	-1.01948
38.167	98.3865			38.167	99.0031		38.167	-1.14139		38.167	-1.02242
38.333	98.3621			38.333	98.9842		38.333	-1.14529		38.333	-1.02598
38.5	98.3377			38.5	98.9655		38.5	-1.14888		38.5	-1.02946
38.667	98.313			38.667	98.9467		38.667	-1.1524		38.667	-1.0329
38.833	98.2882			38.833	98.9276		38.833	-1.15597		38.833	-1.03632
39	98.2624			39	98.9075		39	-1.1595		39	-1.03964
39.167	98.2369			39.167	98.8878		39.167	-1.16334		39.167	-1.04265
39.333	98.2114			39.333	98.8681		39.333	-1.16717		39.333	-1.04552
39.5	98.1857			39.5	98.8483		39.5	-1.17085		39.5	-1.04851
39.667	98.1596			39.667	98.8282		39.667	-1.17464		39.667	-1.05173
39.833	98.1334			39.833	98.8082		39.833	-1.17812		39.833	-1.055
40	98.1071			40	98.7884		40	-1.18175		40	-1.05828
40.167	98.0807			40.167	98.7685		40.167	-1.18537		40.167	-1.06177
40.333	98.0538			40.333	98.7484		40.333	-1.18855		40.333	-1.06468
40.5	98.0271			40.5	98.7281		40.5	-1.19198		40.5	-1.06795
40.667	98.0003			40.667	98.7075		40.667	-1.19539		40.667	-1.07128
40.833	97.9735			40.833	98.6867		40.833	-1.19896		40.833	-1.07478
41	97.9466			41	98.6653		41	-1.20231		41	-1.07884
41.167	97.9197			41.167	98.6442		41.167	-1.20609		41.167	-1.08243
41.333	97.8929			41.333	98.6232		41.333	-1.20987		41.333	-1.08593
41.5	97.8661			41.5	98.6021		41.5	-1.21377		41.5	-1.08936
41.667	97.8391			41.667	98.5813		41.667	-1.21788		41.667	-1.09279
41.833	97.8121			41.833	98.5606		41.833	-1.22148		41.833	-1.09627
42	97.7851			42	98.54		42	-1.22493		42	-1.09986
42.167	97.758			42.167	98.5191		42.167	-1.22821		42.167	-1.10345
42.333	97.7307			42.333	98.4984		42.333	-1.23221		42.333	-1.10648
42.5	97.7034			42.5	98.4772		42.5	-1.23581		42.5	-1.10971
42.667	97.6761			42.667	98.4559		42.667	-1.23939		42.667	-1.11305
42.833	97.6488			42.833	98.4344		42.833	-1.24299		42.833	-1.11642
43	97.6211			43	98.4125		43	-1.24528		43	-1.11949
43.167	97.5935			43.167	98.3911		43.167	-1.24812		43.167	-1.12249
43.333	97.5658			43.333	98.3699		43.333	-1.25115		43.333	-1.12539
43.5	97.5379			43.5	98.3488		43.5	-1.25421		43.5	-1.12842
43.667	97.5093			43.667	98.3282		43.667	-1.25633		43.667	-1.13124
43.833	97.4809			43.833	98.3072		43.833	-1.25896		43.833	-1.13423
44	97.4524			44	98.2861		44	-1.26173		44	-1.13695
44.167	97.4239			44.167	98.2649		44.167	-1.26458		44.167	-1.13973
44.333	97.3949			44.333	98.2435		44.333	-1.26704		44.333	-1.14244
44.5	97.3661			44.5	98.2219		44.5	-1.26955		44.5	-1.1452
44.667	97.3374			44.667	98.2002		44.667	-1.2722		44.667	-1.14804
44.833	97.3086			44.833	98.1784		44.833	-1.27494		44.833	-1.15084
45	97.2798			45	98.156		45	-1.27759		45	-1.15309
45.167	97.2508			45.167	98.1337		45.167	-1.28025		45.167	-1.15569
45.333	97.2217			45.333	98.1114		45.333	-1.28282		45.333	-1.15836
45.5	97.1924			45.5	98.0891		45.5	-1.28535		45.5	-1.16103
45.667	97.1625			45.667	98.0663		45.667	-1.28775		45.667	-1.16358
45.833	97.1326			45.833	98.0437		45.833	-1.29026		45.833	-1.166
46	97.1027			46	98.0212		46	-1.29275		46	-1.16847
46.167	97.0727			46.167	97.9987		46.167	-1.29533		46.167	-1.17098
46.333	97.0423			46.333	97.976		46.333	-1.29777		46.333	-1.17348
46.5	97.0123			46.5	97.9532		46.5	-1.29999		46.5	-1.17603
46.667	96.9824			46.667	97.9303		46.667	-1.30217		46.667	-1.17868
46.833	96.9525			46.833	97.9073		46.833	-1.30437		46.833	-1.1811
47	96.923			47	97.8841		47	-1.30636		47	-1.18381
47.167	96.8932			47.167	97.861		47.167	-1.30848		47.167	-1.18641
47.333	96.8635			47.333	97.8379		47.333	-1.31082		47.333	-1.18877
47.5	96.8336			47.5	97.8148		47.5	-1.31332		47.5	-1.19117
47.667	96.8037			47.667	97.7913		47.667	-1.3155		47.667	-1.1938
47.833	96.7737			47.833	97.7677		47.833	-1.31751		47.833	-1.19651
48	96.7437			48	97.7441		48	-1.31932		48	-1.19931
48.167	96.7136			48.167	97.7204		48.167	-1.32108		48.167	-1.20184
48.333	96.6832			48.333	97.6963		48.333	-1.323		48.333	-1.20438
48.5	96.6528			48.5	97.6723		48.5	-1.32495		48.5	-1.20687
48.667	96.6223			48.667	97.6482		48.667	-1.32702		48.667	-1.20953
48.833	96.5917			48.833	97.6241		48.833	-1.3288		48.833	-1.21217
49	96.5608			49	97.5997		49	-1.33054		49	-1.2154
49.167	96.5299			49.167	97.5754		49.167	-1.33242		49.167	-1.21823
49.333	96.499			49.333	97.5511		49.333	-1.33436		49.333	-1.22079
49.5	96.4679			49.5	97.5268		49.5	-1.3361		49.5	-1.22326
49.667	96.4367			49.667	97.5022		49.667	-1.3377		49.667	-1.22585
49.833	96.4055			49.833	97.4778		49.833	-1.33969		49.833	-1.22844
50	96.3743			50	97.4533		50	-1.34177		50	-1.23063
50.167	96.3431			50.167	97.4287		50.167	-1.34365		50.167	-1.23269
50.333	96.3119			50.333	97.4038		50.333	-1.34503		50.333	-1.23519
50.5	96.2806			50.5	97.3789		50.5	-1.34641		50.5	-1.23732
50.667	96.2493			50.667	97.3537		50.667	-1.34772		50.667	-1.23927
50.833	96.218			50.833	97.3284		50.833	-1.34906		50.833	-1.24128
51	96.1863			51	97.3026		51	-1.34984		51	-1.24251
51.167	96.1546			51.167	97.2771		51.167	-1.35085		51.167	-1.24402
51.333	96.1229			51.333	97.2518		51.333	-1.35205		51.333	-1.24551
51.5	96.0914			51.5	97.2265		51.5	-1.35338		51.5	-1.24715
51.667	96.0597			51.667	97.2014		51.667	-1.35382		51.667	-1.24851
51.833	96.0282			51.833	97.1762		51.833	-1.3545		51.833	-1.25017
52	95.9969			52	97.1507		52	-1.35525		52	-1.25193
52.167	95.9656			52.167	97.1252		52.167	-1.35605		52.167	-1.25395
52.333	95.9348			52.333	97.0996		52.333	-1.35681		52.333	-1.25566
52.5	95.9038			52.5	97.0739		52.5	-1.35753		52.5	-1.25737
52.667	95.8726			52.667	97.0482		52.667	-1.35852		52.667	-1.25912
52.833	95.8413			52.833	97.0224		52.833	-1.35967		52.833	-1.26109
53	95.81			53	96.9965		53	-1.36093		53	-1.26343
53.167	95.7788			53.167	96.9709		53.167	-1.36206		53.167	-1.2651
53.333	95.7475			53.333	96.9455		53.333	-1.36312		53.333	-1.26678
53.5	95.7164			53.5	96.9201		53.5	-1.36413		53.5	-1.26852
53.667	95.6853			53.667	96.8951		53.667	-1.36517		53.667	-1.27027
53.833	95.6542			53.833	96.8698		53.833	-1.3661		53.833	-1.27201
54	95.6231			54	96.8444		54	-1.36712		54	-1.27378
54.167	95.592			54.167	96.819		54.167	-1.3682		54.167	-1.27566
54.333	95.5605			54.333	96.7932		54.333	-1.36968		54.333	-1.27692
54.5	95.5288			54.5	96.7675		54.5	-1.3707		54.5	-1.27856
54.667	95.4972			54.667	96.7418		54.667	-1.37162		54.667	-1.28028
54.833	95.4656			54.833	96.716		54.833	-1.37247		54.833	-1.28188
55	95.4336			55	96.6898		55	-1.37268		55	-1.28351
55.167	95.4019			55.167	96.6635		55.167	-1.37346		55.167	-1.28514
55.333	95.3701			55.333	96.6371		55.333	-1.37456		55.333	-1.28664
55.5	95.3383			55.5	96.6106		55.5	-1.37565		55.5	-1.28809
55.667	95.3066			55.667	96.5836		55.667	-1.37653		55.667	-1.2898
55.833	95.2745			55.833	96.5568		55.833	-1.37747		55.833	-1.29136
56	95.2422			56	96.5301		56	-1.37807		56	-1.29273
56.167	95.2097			56.167	96.5036		56.167	-1.37863		56.167	-1.29392
56.333	95.1767			56.333	96.477		56.333	-1.37899		56.333	-1.29487
56.5	95.1441			56.5	96.4505		56.5	-1.37954		56.5	-1.2959
56.667	95.1117			56.667	96.4238		56.667	-1.37999		56.667	-1.29705
56.833	95.0794			56.833	96.3971		56.833	-1.38055		56.833	-1.29798
57	95.0476			57	96.3702		57	-1.38092		57	-1.2991
57.167	95.0159			57.167	96.3433		57.167	-1.3814		57.167	-1.30021
57.333	94.9844			57.333	96.3165		57.333	-1.3819		57.333	-1.30127
57.5	94.953			57.5	96.2896		57.5	-1.38232		57.5	-1.30244
57.667	94.9222			57.667	96.2624		57.667	-1.38233		57.667	-1.30335
57.833	94.8911			57.833	96.2354		57.833	-1.38268		57.833	-1.30462
58	94.8598			58	96.2083		58	-1.38296		58	-1.30601
58.167	94.8285			58.167	96.1812		58.167	-1.38332		58.167	-1.30742
58.333	94.7967			58.333	96.1539		58.333	-1.38335		58.333	-1.3089
58.5	94.765			58.5	96.1267		58.5	-1.3832		58.5	-1.31014
58.667	94.7332			58.667	96.0993		58.667	-1.3832		58.667	-1.31122
58.833	94.7012			58.833	96.072		58.833	-1.38319		58.833	-1.31206
59	94.6687			59	96.0445		59	-1.38301		59	-1.31345
59.167	94.6365			59.167	96.017		59.167	-1.38307		59.167	-1.31462
59.333	94.6043			59.333	95.9894		59.333	-1.38326		59.333	-1.31576
59.5	94.5722			59.5	95.9618		59.5	-1.38355		59.5	-1.31685
59.667	94.5402			59.667	95.934		59.667	-1.3829		59.667	-1.31774
59.833	94.5082			59.833	95.9062		59.833	-1.3826		59.833	-1.31905
60	94.4762			60	95.8783		60	-1.38251		60	-1.32053
60.167	94.4443			60.167	95.8505		60.167	-1.38237		60.167	-1.32179
60.333	94.4127			60.333	95.8224		60.333	-1.38284		60.333	-1.32253
60.5	94.3808			60.5	95.7946		60.5	-1.38294		60.5	-1.32332
60.667	94.3489			60.667	95.7668		60.667	-1.3829		60.667	-1.32421
60.833	94.317			60.833	95.7391		60.833	-1.38278		60.833	-1.32525
61	94.2852			61	95.7113		61	-1.38293		61	-1.32709
61.167	94.2534			61.167	95.6834		61.167	-1.38304		61.167	-1.32827
61.333	94.2217			61.333	95.6554		61.333	-1.38305		61.333	-1.3295
61.5	94.1903			61.5	95.6275		61.5	-1.38295		61.5	-1.33064
61.667	94.1593			61.667	95.5994		61.667	-1.38291		61.667	-1.33147
61.833	94.1284			61.833	95.5714		61.833	-1.38307		61.833	-1.33259
62	94.0978			62	95.5434		62	-1.38338		62	-1.33371
62.167	94.0673			62.167	95.5155		62.167	-1.38361		62.167	-1.33493
62.333	94.0376			62.333	95.4876		62.333	-1.38383		62.333	-1.33709
62.5	94.0075			62.5	95.4596		62.5	-1.38401		62.5	-1.33855
62.667	93.9772			62.667	95.4317		62.667	-1.38414		62.667	-1.33973
62.833	93.9468			62.833	95.4039		62.833	-1.38407		62.833	-1.34098
63	93.916			63	95.3762		63	-1.38364		63	-1.34243
63.167	93.8851			63.167	95.3486		63.167	-1.38341		63.167	-1.34374
63.333	93.8542			63.333	95.3211		63.333	-1.38337		63.333	-1.34489
63.5	93.8235			63.5	95.2936		63.5	-1.38351		63.5	-1.34601
63.667	93.7925			63.667	95.2663		63.667	-1.38329		63.667	-1.34709
63.833	93.762			63.833	95.2387		63.833	-1.38307		63.833	-1.34837
64	93.7316			64	95.2111		64	-1.38286		64	-1.34969
64.167	93.7013			64.167	95.1833		64.167	-1.38253		64.167	-1.3507
64.333	93.6717			64.333	95.1552		64.333	-1.38141		64.333	-1.35104
64.5	93.6416			64.5	95.1274		64.5	-1.38094		64.5	-1.35178
64.667	93.6112			64.667	95.0998		64.667	-1.38062		64.667	-1.35249
64.833	93.5807			64.833	95.0722		64.833	-1.38023		64.833	-1.35309
65	93.5499			65	95.0446		65	-1.38035		65	-1.35367
65.167	93.5193			65.167	95.0167		65.167	-1.38018		65.167	-1.35458
65.333	93.4885			65.333	94.9887		65.333	-1.37995		65.333	-1.35548
65.5	93.4577			65.5	94.9605		65.5	-1.37972		65.5	-1.3562
65.667	93.4269			65.667	94.932		65.667	-1.37923		65.667	-1.35636
65.833	93.3963			65.833	94.9037		65.833	-1.37911		65.833	-1.35701
66	93.3657			66	94.8755		66	-1.37905		66	-1.358
66.167	93.3351			66.167	94.8473		66.167	-1.37888		66.167	-1.35903
66.333	93.3049			66.333	94.819		66.333	-1.37918		66.333	-1.3608
66.5	93.2744			66.5	94.7907		66.5	-1.37894		66.5	-1.36192
66.667	93.2439			66.667	94.7623		66.667	-1.37853		66.667	-1.36278
66.833	93.2134			66.833	94.7339		66.833	-1.37816		66.833	-1.36375
67	93.183			67	94.7057		67	-1.37812		67	-1.3646
67.167	93.1525			67.167	94.6775		67.167	-1.37787		67.167	-1.36563
67.333	93.1222			67.333	94.6493		67.333	-1.37769		67.333	-1.36681
67.5	93.0918			67.5	94.6212		67.5	-1.37747		67.5	-1.36796
67.667	93.0614			67.667	94.5931		67.667	-1.37674		67.667	-1.36931
67.833	93.031			67.833	94.5649		67.833	-1.37634		67.833	-1.37023
68	93.0006			68	94.5365		68	-1.37593		68	-1.37116
68.167	92.9702			68.167	94.5081		68.167	-1.37561		68.167	-1.37208
68.333	92.94			68.333	94.4795		68.333	-1.37551		68.333	-1.37282
68.5	92.9098			68.5	94.4507		68.5	-1.37545		68.5	-1.37368
68.667	92.8798			68.667	94.4218		68.667	-1.3752		68.667	-1.37435
68.833	92.85			68.833	94.3929		68.833	-1.37458		68.833	-1.3749
69	92.8203			69	94.3638		69	-1.37394		69	-1.37513
69.167	92.7905			69.167	94.335		69.167	-1.37321		69.167	-1.37557
69.333	92.7607			69.333	94.3062		69.333	-1.37281		69.333	-1.3761
69.5	92.7309			69.5	94.2776		69.5	-1.37259		69.5	-1.37663
69.667	92.7012			69.667	94.2491		69.667	-1.37242		69.667	-1.37702
69.833	92.6715			69.833	94.2205		69.833	-1.37218		69.833	-1.37764
70	92.6418			70	94.1919		70	-1.3718		70	-1.37803
70.167	92.6121			70.167	94.1634		70.167	-1.37141		70.167	-1.37834
70.333	92.5827			70.333	94.1348		70.333	-1.3704		70.333	-1.3783
70.5	92.5535			70.5	94.1063		70.5	-1.36975		70.5	-1.37856
70.667	92.5245			70.667	94.0778		70.667	-1.36926		70.667	-1.37894
70.833	92.4956			70.833	94.0494		70.833	-1.3688		70.833	-1.37927
71	92.4673			71	94.0211		71	-1.36873		71	-1.38014
71.167	92.4387			71.167	93.9928		71.167	-1.36807		71.167	-1.38038
71.333	92.41			71.333	93.9645		71.333	-1.36732		71.333	-1.38047
71.5	92.3815			71.5	93.9362		71.5	-1.36666		71.5	-1.38069
71.667	92.353			71.667	93.9081		71.667	-1.36516		71.667	-1.38085
71.833	92.3243			71.833	93.88		71.833	-1.36427		71.833	-1.38113
72	92.2956			72	93.8519		72	-1.36353		72	-1.38163
72.167	92.2667			72.167	93.8239		72.167	-1.36306		72.167	-1.38226
72.333	92.2375			72.333	93.7959		72.333	-1.36229		72.333	-1.38274
72.5	92.2081			72.5	93.7677		72.5	-1.36174		72.5	-1.38294
72.667	92.1788			72.667	93.7395		72.667	-1.36147		72.667	-1.38327
72.833	92.1492			72.833	93.7113		72.833	-1.36126		72.833	-1.38376
73	92.119			73	93.6825		73	-1.36113		73	-1.38442
73.167	92.0891			73.167	93.6537		73.167	-1.36073		73.167	-1.38482
73.333	92.059			73.333	93.6249		73.333	-1.36037		73.333	-1.38509
73.5	92.0288			73.5	93.5961		73.5	-1.3601		73.5	-1.38531
73.667	91.9984			73.667	93.567		73.667	-1.36043		73.667	-1.38543
73.833	91.9682			73.833	93.5382		73.833	-1.36026		73.833	-1.3857
74	91.9383			74	93.5094		74	-1.36003		74	-1.38596
74.167	91.9085			74.167	93.4807		74.167	-1.35989		74.167	-1.38618
74.333	91.8795			74.333	93.4526		74.333	-1.35908		74.333	-1.38616
74.5	91.8506			74.5	93.4244		74.5	-1.35854		74.5	-1.38618
74.667	91.822			74.667	93.3962		74.667	-1.35815		74.667	-1.38628
74.833	91.7935			74.833	93.368		74.833	-1.35776		74.833	-1.38649
75	91.7659			75	93.3403		75	-1.35727		75	-1.38619
75.167	91.7377			75.167	93.3125		75.167	-1.35658		75.167	-1.38607
75.333	91.7094			75.333	93.2847		75.333	-1.35579		75.333	-1.38609
75.5	91.6811			75.5	93.2569		75.5	-1.35526		75.5	-1.38623
75.667	91.6526			75.667	93.2292		75.667	-1.35451		75.667	-1.38609
75.833	91.6243			75.833	93.2013		75.833	-1.35421		75.833	-1.38623
76	91.5959			76	93.1732		76	-1.35379		76	-1.3866
76.167	91.5675			76.167	93.145		76.167	-1.35341		76.167	-1.38706
76.333	91.5391			76.333	93.1162		76.333	-1.35334		76.333	-1.38776
76.5	91.5106			76.5	93.0875		76.5	-1.35318		76.5	-1.3882
76.667	91.4817			76.667	93.0587		76.667	-1.35311		76.667	-1.38846
76.833	91.4527			76.833	93.0297		76.833	-1.35299		76.833	-1.38874
77	91.4234			77	93.0005		77	-1.35317		77	-1.38939
77.167	91.3942			77.167	92.9718		77.167	-1.35306		77.167	-1.38971
77.333	91.3652			77.333	92.9433		77.333	-1.35284		77.333	-1.38994
77.5	91.3362			77.5	92.9149		77.5	-1.35254		77.5	-1.39019
77.667	91.3075			77.667	92.887		77.667	-1.35232		77.667	-1.39072
77.833	91.2789			77.833	92.859		77.833	-1.35192		77.833	-1.39125
78	91.2504			78	92.8311		78	-1.3514		78	-1.39169
78.167	91.2219			78.167	92.8033		78.167	-1.35088		78.167	-1.39191
78.333	91.1939			78.333	92.7758		78.333	-1.34988		78.333	-1.39151
78.5	91.1656			78.5	92.7481		78.5	-1.34945		78.5	-1.3912
78.667	91.1372			78.667	92.7205		78.667	-1.34892		78.667	-1.39099
78.833	91.1088			78.833	92.6927		78.833	-1.34845		78.833	-1.39103
79	91.0801			79	92.665		79	-1.34792		79	-1.3915
79.167	91.0514			79.167	92.6371		79.167	-1.34751		79.167	-1.392
79.333	91.0228			79.333	92.6092		79.333	-1.34712		79.333	-1.39227
79.5	90.9941			79.5	92.5813		79.5	-1.34662		79.5	-1.39218
79.667	90.9656			79.667	92.553		79.667	-1.34654		79.667	-1.39165
79.833	90.9372			79.833	92.5248		79.833	-1.34622		79.833	-1.39164
80	90.909			80	92.4968		80	-1.34562		80	-1.39152
80.167	90.881			80.167	92.4687		80.167	-1.34494		80.167	-1.39103
80.333	90.8536			80.333	92.4406		80.333	-1.34469		80.333	-1.39135
80.5	90.8262			80.5	92.4125		80.5	-1.34431		80.5	-1.39128
80.667	90.7987			80.667	92.3843		80.667	-1.34401		80.667	-1.39106
80.833	90.7713			80.833	92.3562		80.833	-1.34382		80.833	-1.39075
81	90.744			81	92.3283		81	-1.34352		81	-1.38982
81.167	90.7165			81.167	92.3006		81.167	-1.34329		81.167	-1.3896
81.333	90.6889			81.333	92.2729		81.333	-1.34292		81.333	-1.38961
81.5	90.6612			81.5	92.2452		81.5	-1.34251		81.5	-1.3897
81.667	90.6332			81.667	92.218		81.667	-1.34235		81.667	-1.38941
81.833	90.6052			81.833	92.1908		81.833	-1.34241		81.833	-1.38935
82	90.5772			82	92.1635		82	-1.34224		82	-1.38943
82.167	90.5491			82.167	92.1361		82.167	-1.34206		82.167	-1.38954
82.333	90.521			82.333	92.1087		82.333	-1.34238		82.333	-1.39043
82.5	90.493			82.5	92.081		82.5	-1.34233		82.5	-1.39083
82.667	90.465			82.667	92.053		82.667	-1.34206		82.667	-1.39128
82.833	90.437			82.833	92.0249		82.833	-1.34167		82.833	-1.39178
83	90.409			83	91.996		83	-1.34171		83	-1.3925
83.167	90.381			83.167	91.9674		83.167	-1.34165		83.167	-1.39288
83.333	90.353			83.333	91.9389		83.333	-1.34157		83.333	-1.39314
83.5	90.325			83.5	91.9105		83.5	-1.34148		83.5	-1.39347
83.667	90.2971			83.667	91.8823		83.667	-1.34156		83.667	-1.39382
83.833	90.2692			83.833	91.8545		83.833	-1.34175		83.833	-1.39424
84	90.2412			84	91.827		84	-1.34195		84	-1.39461
84.167	90.2132			84.167	91.7996		84.167	-1.34192		84.167	-1.39493
84.333	90.1853			84.333	91.7733		84.333	-1.34226		84.333	-1.39503
84.5	90.1574			84.5	91.7465		84.5	-1.34238		84.5	-1.3953
84.667	90.1295			84.667	91.7196		84.667	-1.34238		84.667	-1.39536
84.833	90.1017			84.833	91.6926		84.833	-1.34262		84.833	-1.39535
85	90.074			85	91.6657		85	-1.34305		85	-1.39498
85.167	90.0464			85.167	91.6386		85.167	-1.34334		85.167	-1.39482
85.333	90.019			85.333	91.6114		85.333	-1.3435		85.333	-1.39458
85.5	89.9915			85.5	91.5842		85.5	-1.34354		85.5	-1.39417
85.667	89.9642			85.667	91.5564		85.667	-1.34329		85.667	-1.39394
85.833	89.9367			85.833	91.5288		85.833	-1.34334		85.833	-1.39378
86	89.9091			86	91.5011		86	-1.34326		86	-1.39367
86.167	89.8814			86.167	91.4733		86.167	-1.34326		86.167	-1.3936
86.333	89.8535			86.333	91.4455		86.333	-1.34365		86.333	-1.39316
86.5	89.8257			86.5	91.4179		86.5	-1.34383		86.5	-1.39287
86.667	89.7979			86.667	91.3904		86.667	-1.3438		86.667	-1.39271
86.833	89.7703			86.833	91.363		86.833	-1.34368		86.833	-1.39273
87	89.7426			87	91.3359		87	-1.34308		87	-1.39258
87.167	89.7149			87.167	91.3087		87.167	-1.34286		87.167	-1.39229
87.333	89.6872			87.333	91.2816		87.333	-1.34283		87.333	-1.39197
87.5	89.6595			87.5	91.2546		87.5	-1.3428		87.5	-1.39172
87.667	89.6319			87.667	91.2276		87.667	-1.34231		87.667	-1.39179
87.833	89.6041			87.833	91.2005		87.833	-1.34175		87.833	-1.39168
88	89.5763			88	91.1733		88	-1.3412		88	-1.39145
88.167	89.5485			88.167	91.1462		88.167	-1.34081		88.167	-1.39119
88.333	89.5206			88.333	91.1189		88.333	-1.34028		88.333	-1.39093
88.5	89.4926			88.5	91.0914		88.5	-1.33989		88.5	-1.39069
88.667	89.4647			88.667	91.0639		88.667	-1.3396		88.667	-1.39044
88.833	89.4368			88.833	91.0364		88.833	-1.3392		88.833	-1.39022
89	89.4089			89	91.0085		89	-1.33849		89	-1.39022
89.167	89.3812			89.167	90.9809		89.167	-1.33803		89.167	-1.39009
89.333	89.3535			89.333	90.9531		89.333	-1.33774		89.333	-1.38992
89.5	89.3259			89.5	90.9253		89.5	-1.3374		89.5	-1.38987
89.667	89.2986			89.667	90.8978		89.667	-1.33765		89.667	-1.38971
89.833	89.2711			89.833	90.8704		89.833	-1.3374		89.833	-1.38967
90	89.2436			90	90.8431		90	-1.33723		90	-1.38982
90.167	89.2161			90.167	90.8158		90.167	-1.33698		90.167	-1.39003
90.333	89.1886			90.333	90.7887		90.333	-1.33665		90.333	-1.39044
90.5	89.1611			90.5	90.7615		90.5	-1.33645		90.5	-1.39039
90.667	89.1337			90.667	90.7343		90.667	-1.3363		90.667	-1.39043
90.833	89.1063			90.833	90.7073		90.833	-1.33638		90.833	-1.39079
91	89.079			91	90.6803		91	-1.33675		91	-1.3912
91.167	89.0518			91.167	90.6534		91.167	-1.33703		91.167	-1.39153
91.333	89.0246			91.333	90.6266		91.333	-1.33714		91.333	-1.39188
91.5	88.9973			91.5	90.6		91.5	-1.33718		91.5	-1.39204
91.667	88.9699			91.667	90.5736		91.667	-1.33753		91.667	-1.39209
91.833	88.9423			91.833	90.5471		91.833	-1.33781		91.833	-1.39235
92	88.9144			92	90.5205		92	-1.33793		92	-1.39259
92.167	88.8866			92.167	90.4939		92.167	-1.33814		92.167	-1.39294
92.333	88.8579			92.333	90.4671		92.333	-1.33843		92.333	-1.3935
92.5	88.8294			92.5	90.4403		92.5	-1.3389		92.5	-1.3938
92.667	88.8008			92.667	90.4134		92.667	-1.33937		92.667	-1.39398
92.833	88.7723			92.833	90.3863		92.833	-1.33973		92.833	-1.3942
93	88.7438			93	90.3589		93	-1.33968		93	-1.39412
93.167	88.7157			93.167	90.3316		93.167	-1.33993		93.167	-1.39437
93.333	88.6878			93.333	90.3044		93.333	-1.34019		93.333	-1.39445
93.5	88.66			93.5	90.2772		93.5	-1.34048		93.5	-1.39442
93.667	88.6328			93.667	90.25		93.667	-1.34067		93.667	-1.39463
93.833	88.6053			93.833	90.2231		93.833	-1.34071		93.833	-1.39474
94	88.5778			94	90.1961		94	-1.34079		94	-1.39477
94.167	88.5503			94.167	90.1691		94.167	-1.34104		94.167	-1.39476
94.333	88.5227			94.333	90.1425		94.333	-1.34133		94.333	-1.39469
94.5	88.4952			94.5	90.1157		94.5	-1.34134		94.5	-1.39452
94.667	88.4678			94.667	90.0888		94.667	-1.34132		94.667	-1.3941
94.833	88.4402			94.833	90.062		94.833	-1.34135		94.833	-1.39374
95	88.4126			95	90.035		95	-1.34107		95	-1.39314
95.167	88.3849			95.167	90.0081		95.167	-1.34114		95.167	-1.39285
95.333	88.3572			95.333	89.9811		95.333	-1.34119		95.333	-1.39272
95.5	88.3295			95.5	89.9541		95.5	-1.34116		95.5	-1.39257
95.667	88.3018			95.667	89.9272		95.667	-1.34197		95.667	-1.3924
95.833	88.2743			95.833	89.9004		95.833	-1.34239		95.833	-1.39214
96	88.2468			96	89.8735		96	-1.34264		96	-1.39196
96.167	88.2193			96.167	89.8466		96.167	-1.34283		96.167	-1.39174
96.333	88.1919			96.333	89.8199		96.333	-1.34311		96.333	-1.39172
96.5	88.1643			96.5	89.7931		96.5	-1.34322		96.5	-1.39158
96.667	88.1367			96.667	89.7663		96.667	-1.34338		96.667	-1.39152
96.833	88.1091			96.833	89.7394		96.833	-1.34368		96.833	-1.39138
97	88.0812			97	89.7125		97	-1.34423		97	-1.39118
97.167	88.0533			97.167	89.6856		97.167	-1.34466		97.167	-1.39123
97.333	88.0255			97.333	89.6588		97.333	-1.34529		97.333	-1.39111
97.5	87.9976			97.5	89.6321		97.5	-1.3461		97.5	-1.39087
97.667	87.9696			97.667	89.6055		97.667	-1.34678		97.667	-1.39075
97.833	87.9415			97.833	89.5789		97.833	-1.3475		97.833	-1.39079
98	87.9135			98	89.5522		98	-1.34826		98	-1.39081
98.167	87.8856			98.167	89.5255		98.167	-1.34895		98.167	-1.39084
98.333	87.8578			98.333	89.4987		98.333	-1.34998		98.333	-1.39097
98.5	87.8301			98.5	89.4718		98.5	-1.35085		98.5	-1.39118
98.667	87.8024			98.667	89.4449		98.667	-1.3517		98.667	-1.39149
98.833	87.7746			98.833	89.418		98.833	-1.3523		98.833	-1.3918
99	87.7472			99	89.3909		99	-1.35335		99	-1.39227
99.167	87.7196			99.167	89.3639		99.167	-1.35379		99.167	-1.3926
99.333	87.6919			99.333	89.3369		99.333	-1.35408		99.333	-1.39312
99.5	87.6642			99.5	89.3098		99.5	-1.35448		99.5	-1.39382
99.667	87.6363			99.667	89.2828		99.667	-1.35502		99.667	-1.3953
99.833	87.6086			99.833	89.2557		99.833	-1.35593		99.833	-1.39661
100	87.5809			100	89.2286		100	-1.35676		100	-1.39781
100.167	87.5532			100.167	89.2015		100.167	-1.35762		100.167	-1.39902
100.333	87.5254			100.333	89.1741		100.333	-1.35842		100.333	-1.40042
100.5	87.4975			100.5	89.1469		100.5	-1.35948		100.5	-1.40161
100.667	87.4694			100.667	89.1198		100.667	-1.36047		100.667	-1.40285
100.833	87.4411			100.833	89.0926		100.833	-1.36151		100.833	-1.40412
101	87.4124			101	89.0657		101	-1.36358		101	-1.40563
101.167	87.3839			101.167	89.0387		101.167	-1.36486		101.167	-1.40689
101.333	87.3554			101.333	89.0116		101.333	-1.36577		101.333	-1.40803
101.5	87.327			101.5	88.9846		101.5	-1.3667		101.5	-1.40914
101.667	87.2986			101.667	88.9576		101.667	-1.36739		101.667	-1.40953
101.833	87.2705			101.833	88.9308		101.833	-1.36832		101.833	-1.41016
102	87.2426			102	88.9041		102	-1.36932		102	-1.41089
102.167	87.2148			102.167	88.8777		102.167	-1.37028		102.167	-1.41167
102.333	87.1876			102.333	88.8517		102.333	-1.37088		102.333	-1.41205
102.5	87.1602			102.5	88.8257		102.5	-1.37171		102.5	-1.41288
102.667	87.1324			102.667	88.7996		102.667	-1.37251		102.667	-1.4139
102.833	87.1045			102.833	88.7735		102.833	-1.37328		102.833	-1.41497
103	87.0761			103	88.7473		103	-1.37393		103	-1.41523
103.167	87.0473			103.167	88.7205		103.167	-1.37463		103.167	-1.41569
103.333	87.0183			103.333	88.6934		103.333	-1.37554		103.333	-1.41631
103.5	86.9892			103.5	88.6663		103.5	-1.37632		103.5	-1.4172
103.667	86.9589			103.667	88.6381		103.667	-1.37702		103.667	-1.41862
103.833	86.9293			103.833	88.6106		103.833	-1.3775		103.833	-1.42002
104	86.8999			104	88.5831		104	-1.37804		104	-1.42114
104.167	86.8705			104.167	88.5557		104.167	-1.37869		104.167	-1.42213
104.333	86.8415			104.333	88.5287		104.333	-1.37921		104.333	-1.42335
104.5	86.8126			104.5	88.5014		104.5	-1.37986		104.5	-1.4247
104.667	86.784			104.667	88.4741		104.667	-1.38043		104.667	-1.42593
104.833	86.7555			104.833	88.4467		104.833	-1.38093		104.833	-1.42696
105	86.7273			105	88.4192		105	-1.38117		105	-1.42899
105.167	86.6987			105.167	88.3915		105.167	-1.38154		105.167	-1.43044
105.333	86.6702			105.333	88.3637		105.333	-1.38206		105.333	-1.43187
105.5	86.6416			105.5	88.3359		105.5	-1.38272		105.5	-1.43352
105.667	86.6126			105.667	88.3077		105.667	-1.38354		105.667	-1.43462
105.833	86.5836			105.833	88.2797		105.833	-1.38404		105.833	-1.43612
106	86.5546			106	88.2519		106	-1.38454		106	-1.43769
106.167	86.5256			106.167	88.2242		106.167	-1.38506		106.167	-1.439
106.333	86.4964			106.333	88.197		106.333	-1.38508		106.333	-1.44045
106.5	86.4673			106.5	88.1699		106.5	-1.38544		106.5	-1.44186
106.667	86.4382			106.667	88.1429		106.667	-1.38598		106.667	-1.44317
106.833	86.4092			106.833	88.116		106.833	-1.38671		106.833	-1.44435
107	86.3803			107	88.0897		107	-1.3873		107	-1.44658
107.167	86.3514			107.167	88.063		107.167	-1.38763		107.167	-1.44817
107.333	86.3225			107.333	88.0361		107.333	-1.38815		107.333	-1.44972
107.5	86.2936			107.5	88.0091		107.5	-1.38878		107.5	-1.45136
107.667	86.2645			107.667	87.9812		107.667	-1.38901		107.667	-1.45257
107.833	86.2352			107.833	87.9532		107.833	-1.38924		107.833	-1.45428
108	86.2058			108	87.925		108	-1.38952		108	-1.45601
108.167	86.1764			108.167	87.8967		108.167	-1.38971		108.167	-1.45778
108.333	86.1462			108.333	87.8675		108.333	-1.3902		108.333	-1.45986
108.5	86.1163			108.5	87.8389		108.5	-1.39055		108.5	-1.46166
108.667	86.0865			108.667	87.8105		108.667	-1.39074		108.667	-1.46325
108.833	86.0568			108.833	87.7824		108.833	-1.39099		108.833	-1.46477
109	86.0269			109	87.7547		109	-1.39082		109	-1.46687
109.167	85.9972			109.167	87.727		109.167	-1.39095		109.167	-1.46846
109.333	85.9677			109.333	87.6992		109.333	-1.39115		109.333	-1.47002
109.5	85.9381			109.5	87.6714		109.5	-1.39114		109.5	-1.47154
109.667	85.9087			109.667	87.6438		109.667	-1.39123		109.667	-1.47276
109.833	85.8792			109.833	87.6159		109.833	-1.39153		109.833	-1.47435
110	85.8497			110	87.5879		110	-1.39171		110	-1.4758
110.167	85.82			110.167	87.5599		110.167	-1.39185		110.167	-1.47719
110.333	85.7901			110.333	87.5315		110.333	-1.39265		110.333	-1.47852
110.5	85.7603			110.5	87.5034		110.5	-1.39346		110.5	-1.48011
110.667	85.7303			110.667	87.4752		110.667	-1.39427		110.667	-1.48193
110.833	85.7002			110.833	87.4469		110.833	-1.39508		110.833	-1.48369
111	85.6699			111	87.4187		111	-1.39583		111	-1.48579
111.167	85.6398			111.167	87.3903		111.167	-1.39659		111.167	-1.48781
111.333	85.6097			111.333	87.3618		111.333	-1.39735		111.333	-1.48961
111.5	85.5797			111.5	87.3331		111.5	-1.39795		111.5	-1.49123
111.667	85.5498			111.667	87.3042		111.667	-1.39914		111.667	-1.49292
111.833	85.5198			111.833	87.2754		111.833	-1.39999		111.833	-1.49441
112	85.4898			112	87.2467		112	-1.40089		112	-1.49579
112.167	85.4599			112.167	87.218		112.167	-1.40191		112.167	-1.49732
112.333	85.4297			112.333	87.1892		112.333	-1.40279		112.333	-1.49906
112.5	85.3995			112.5	87.1603		112.5	-1.4037		112.5	-1.5007
112.667	85.369			112.667	87.1315		112.667	-1.40463		112.667	-1.50239
112.833	85.3385			112.833	87.1026		112.833	-1.40568		112.833	-1.50401
113	85.3074			113	87.0735		113	-1.40688		113	-1.50479
113.167	85.2764			113.167	87.0444		113.167	-1.40811		113.167	-1.50613
113.333	85.2454			113.333	87.0152		113.333	-1.40922		113.333	-1.50777
113.5	85.2143			113.5	86.9859		113.5	-1.41013		113.5	-1.50944
113.667	85.183			113.667	86.9565		113.667	-1.41214		113.667	-1.51104
113.833	85.1517			113.833	86.9272		113.833	-1.41386		113.833	-1.5126
114	85.1204			114	86.8979		114	-1.41552		114	-1.51426
114.167	85.0892			114.167	86.8686		114.167	-1.4173		114.167	-1.51571
114.333	85.0579			114.333	86.8392		114.333	-1.41878		114.333	-1.51651
114.5	85.0267			114.5	86.8097		114.5	-1.42012		114.5	-1.5176
114.667	84.9955			114.667	86.78		114.667	-1.42155		114.667	-1.51891
114.833	84.9643			114.833	86.7503		114.833	-1.4231		114.833	-1.52031
115	84.9333			115	86.7201		115	-1.42464		115	-1.52195
115.167	84.9022			115.167	86.6902		115.167	-1.42627		115.167	-1.5236
115.333	84.8709			115.333	86.6601		115.333	-1.42791		115.333	-1.52518
115.5	84.8395			115.5	86.6301		115.5	-1.42944		115.5	-1.52686
115.667	84.8079			115.667	86.6		115.667	-1.43103		115.667	-1.52814
115.833	84.7761			115.833	86.5699		115.833	-1.4328		115.833	-1.52973
116	84.7443			116	86.5399		116	-1.43469		116	-1.53158
116.167	84.7126			116.167	86.5099		116.167	-1.43655		116.167	-1.53335
116.333	84.6807			116.333	86.4799		116.333	-1.4384		116.333	-1.53633
116.5	84.6491			116.5	86.4499		116.5	-1.44025		116.5	-1.5385
116.667	84.6178			116.667	86.4199		116.667	-1.44208		116.667	-1.54042
116.833	84.5865			116.833	86.3898		116.833	-1.44413		116.833	-1.54225
117	84.5557			117	86.3595		117	-1.44618		117	-1.54407
117.167	84.5246			117.167	86.329		117.167	-1.44801		117.167	-1.54593
117.333	84.4931			117.333	86.2984		117.333	-1.44982		117.333	-1.54784
117.5	84.4614			117.5	86.2677		117.5	-1.45171		117.5	-1.54973
117.667	84.4289			117.667	86.2366		117.667	-1.45386		117.667	-1.55213
117.833	84.3962			117.833	86.2059		117.833	-1.45602		117.833	-1.55443
118	84.3632			118	86.1752		118	-1.4581		118	-1.55668
118.167	84.33			118.167	86.1445		118.167	-1.4601		118.167	-1.55887
118.333	84.2957			118.333	86.114		118.333	-1.46231		118.333	-1.56076
118.5	84.2621			118.5	86.0834		118.5	-1.46436		118.5	-1.56283
118.667	84.2289			118.667	86.0528		118.667	-1.46637		118.667	-1.56498
118.833	84.1959			118.833	86.0222		118.833	-1.46847		118.833	-1.56717
119	84.1634			119	85.9914		119	-1.47077		119	-1.56955
119.167	84.1308			119.167	85.9604		119.167	-1.47308		119.167	-1.57171
119.333	84.0982			119.333	85.9292		119.333	-1.47533		119.333	-1.57369
119.5	84.0656			119.5	85.8979		119.5	-1.4775		119.5	-1.57551
119.667	84.0333			119.667	85.8659		119.667	-1.47973		119.667	-1.57699
119.833	84.0005			119.833	85.8339		119.833	-1.48193		119.833	-1.57874
120	83.9675			120	85.8019		120	-1.48395		120	-1.58048
120.167	83.9344			120.167	85.7697		120.167	-1.48584		120.167	-1.58226
120.333	83.9007			120.333	85.7373		120.333	-1.48844		120.333	-1.58406
120.5	83.8672			120.5	85.7051		120.5	-1.49079		120.5	-1.58596
120.667	83.8338			120.667	85.6731		120.667	-1.49307		120.667	-1.58801
120.833	83.8005			120.833	85.6411		120.833	-1.49552		120.833	-1.58984
121	83.767			121	85.6092		121	-1.49774		121	-1.59168
121.167	83.7336			121.167	85.577		121.167	-1.50014		121.167	-1.5936
121.333	83.7002			121.333	85.5446		121.333	-1.50256		121.333	-1.59552
121.5	83.6667			121.5	85.5122		121.5	-1.505		121.5	-1.59751
121.667	83.6329			121.667	85.4792		121.667	-1.50749		121.667	-1.59992
121.833	83.5987			121.833	85.4462		121.833	-1.50982		121.833	-1.602
122	83.5643			122	85.4131		122	-1.51211		122	-1.60401
122.167	83.5297			122.167	85.3801		122.167	-1.5143		122.167	-1.606
122.333	83.4941			122.333	85.3465		122.333	-1.51674		122.333	-1.60765
122.5	83.4589			122.5	85.3133		122.5	-1.51905		122.5	-1.6096
122.667	83.4239			122.667	85.2801		122.667	-1.5214		122.667	-1.61139
122.833	83.3889			122.833	85.2469		122.833	-1.5235		122.833	-1.61314
123	83.354			123	85.2138		123	-1.52528		123	-1.61522
123.167	83.3193			123.167	85.1806		123.167	-1.5272		123.167	-1.61721
123.333	83.2847			123.333	85.1474		123.333	-1.52919		123.333	-1.61922
123.5	83.2501			123.5	85.1141		123.5	-1.53129		123.5	-1.62113
123.667	83.2157			123.667	85.0806		123.667	-1.53326		123.667	-1.62288
123.833	83.181			123.833	85.047		123.833	-1.5352		123.833	-1.6247
124	83.146			124	85.0134		124	-1.53705		124	-1.62678
124.167	83.1108			124.167	84.9797		124.167	-1.5388		124.167	-1.6288
124.333	83.0751			124.333	84.9456		124.333	-1.54086		124.333	-1.63088
124.5	83.0396			124.5	84.9117		124.5	-1.54289		124.5	-1.63289
124.667	83.0042			124.667	84.878		124.667	-1.54496		124.667	-1.63494
124.833	82.9686			124.833	84.8444		124.833	-1.54705		124.833	-1.63694
125	82.933			125	84.8109		125	-1.54908		125	-1.63906
125.167	82.8974			125.167	84.7775		125.167	-1.5511		125.167	-1.64121
125.333	82.8621			125.333	84.7441		125.333	-1.55315		125.333	-1.64339
125.5	82.8268			125.5	84.7107		125.5	-1.55525		125.5	-1.64549
125.667	82.7915			125.667	84.6773		125.667	-1.557		125.667	-1.64785
125.833	82.7562			125.833	84.6434		125.833	-1.55897		125.833	-1.65008
126	82.7207			126	84.6092		126	-1.56107		126	-1.65222
126.167	82.6851			126.167	84.5749		126.167	-1.56341		126.167	-1.65438
126.333	82.6494			126.333	84.5398		126.333	-1.56585		126.333	-1.65635
126.5	82.6136			126.5	84.5051		126.5	-1.5682		126.5	-1.65845
126.667	82.5779			126.667	84.4704		126.667	-1.57047		126.667	-1.66037
126.833	82.5422			126.833	84.4356		126.833	-1.57285		126.833	-1.66218
127	82.5063			127	84.4006		127	-1.5754		127	-1.66379
127.167	82.4705			127.167	84.3655		127.167	-1.57777		127.167	-1.66559
127.333	82.4346			127.333	84.3305		127.333	-1.58008		127.333	-1.66759
127.5	82.3987			127.5	84.2954		127.5	-1.58245		127.5	-1.66951
127.667	82.3626			127.667	84.2601		127.667	-1.58539		127.667	-1.67131
127.833	82.3263			127.833	84.225		127.833	-1.58814		127.833	-1.67344
128	82.2899			128	84.1899		128	-1.59058		128	-1.67534
128.167	82.2534			128.167	84.1547		128.167	-1.59268		128.167	-1.67706
128.333	82.2163			128.333	84.1196		128.333	-1.59501		128.333	-1.67918
128.5	82.1793			128.5	84.0844		128.5	-1.59766		128.5	-1.68134
128.667	82.1423			128.667	84.0489		128.667	-1.60035		128.667	-1.68358
128.833	82.1053			128.833	84.0133		128.833	-1.60292		128.833	-1.68575
129	82.0679			129	83.9771		129	-1.60532		129	-1.68818
129.167	82.0306			129.167	83.9408		129.167	-1.60772		129.167	-1.6907
129.333	81.9932			129.333	83.9043		129.333	-1.6101		129.333	-1.69327
129.5	81.9558			129.5	83.8676		129.5	-1.6127		129.5	-1.6959
129.667	81.9182			129.667	83.8302		129.667	-1.61494		129.667	-1.6978
129.833	81.8805			129.833	83.7933		129.833	-1.61739		129.833	-1.69986
130	81.8427			130	83.7566		130	-1.61987		130	-1.70202
130.167	81.8049			130.167	83.7199		130.167	-1.62233		130.167	-1.70422
130.333	81.7668			130.333	83.6831		130.333	-1.62433		130.333	-1.70665
130.5	81.7288			130.5	83.6461		130.5	-1.6264		130.5	-1.70881
130.667	81.6908			130.667	83.609		130.667	-1.6286		130.667	-1.71089
130.833	81.6528			130.833	83.572		130.833	-1.63076		130.833	-1.71299
131	81.6146			131	83.5349		131	-1.63305		131	-1.71499
131.167	81.5764			131.167	83.4979		131.167	-1.6352		131.167	-1.71703
131.333	81.5381			131.333	83.461		131.333	-1.6374		131.333	-1.71906
131.5	81.4997			131.5	83.424		131.5	-1.63949		131.5	-1.72104
131.667	81.461			131.667	83.3871		131.667	-1.64107		131.667	-1.72318
131.833	81.4222			131.833	83.3499		131.833	-1.64292		131.833	-1.72536
132	81.3834			132	83.3126		132	-1.6449		132	-1.72743
132.167	81.3446			132.167	83.2754		132.167	-1.64679		132.167	-1.72946
132.333	81.3056			132.333	83.2378		132.333	-1.64908		132.333	-1.73167
132.5	81.2666			132.5	83.2002		132.5	-1.65126		132.5	-1.73376
132.667	81.2278			132.667	83.1627		132.667	-1.65338		132.667	-1.73577
132.833	81.189			132.833	83.1252		132.833	-1.65543		132.833	-1.73773
133	81.1505			133	83.0878		133	-1.65748		133	-1.73933
133.167	81.1119			133.167	83.0503		133.167	-1.65924		133.167	-1.74103
133.333	81.0733			133.333	83.013		133.333	-1.66096		133.333	-1.7429
133.5	81.0348			133.5	82.9758		133.5	-1.66275		133.5	-1.74476
133.667	80.9965			133.667	82.9388		133.667	-1.66463		133.667	-1.74636
133.833	80.9581			133.833	82.9017		133.833	-1.66639		133.833	-1.74812
134	80.9199			134	82.8646		134	-1.66799		134	-1.74993
134.167	80.8816			134.167	82.8274		134.167	-1.66961		134.167	-1.75179
134.333	80.8435			134.333	82.7901		134.333	-1.67088		134.333	-1.75337
134.5	80.8052			134.5	82.7525		134.5	-1.67221		134.5	-1.75502
134.667	80.7668			134.667	82.7147		134.667	-1.67365		134.667	-1.75671
134.833	80.7283			134.833	82.6768		134.833	-1.67492		134.833	-1.75832
135	80.6895			135	82.6379		135	-1.67578		135	-1.76056
135.167	80.6507			135.167	82.5993		135.167	-1.67689		135.167	-1.76271
135.333	80.6116			135.333	82.5607		135.333	-1.67803		135.333	-1.76463
135.5	80.5725			135.5	82.5219		135.5	-1.67927		135.5	-1.76649
135.667	80.5327			135.667	82.4826		135.667	-1.68038		135.667	-1.7686
135.833	80.4929			135.833	82.4435		135.833	-1.68167		135.833	-1.7706
136	80.453			136	82.4043		136	-1.68294		136	-1.77243
136.167	80.413			136.167	82.3652		136.167	-1.68425		136.167	-1.77421
136.333	80.3725			136.333	82.3258		136.333	-1.68541		136.333	-1.77609
136.5	80.3321			136.5	82.2864		136.5	-1.68682		136.5	-1.77774
136.667	80.2918			136.667	82.2469		136.667	-1.68804		136.667	-1.77927
136.833	80.2514			136.833	82.2074		136.833	-1.68913		136.833	-1.78069
137	80.2111			137	82.1676		137	-1.69115		137	-1.78174
137.167	80.1709			137.167	82.1277		137.167	-1.69275		137.167	-1.7831
137.333	80.1309			137.333	82.0878		137.333	-1.6941		137.333	-1.78446
137.5	80.0908			137.5	82.0479		137.5	-1.69536		137.5	-1.78567
137.667	80.0508			137.667	82.0076		137.667	-1.6962		137.667	-1.78624
137.833	80.0103			137.833	81.9675		137.833	-1.69723		137.833	-1.78724
138	79.9695			138	81.9275		138	-1.69822		138	-1.78851
138.167	79.9285			138.167	81.8874		138.167	-1.69918		138.167	-1.78959
138.333	79.8866			138.333	81.8473		138.333	-1.69997		138.333	-1.7903
138.5	79.8453			138.5	81.8073		138.5	-1.70102		138.5	-1.79146
138.667	79.804			138.667	81.7672		138.667	-1.7021		138.667	-1.79268
138.833	79.7629			138.833	81.727		138.833	-1.70315		138.833	-1.79391
139	79.7221			139	81.6869		139	-1.70388		139	-1.795
139.167	79.6815			139.167	81.6467		139.167	-1.70506		139.167	-1.79602
139.333	79.641			139.333	81.6065		139.333	-1.70622		139.333	-1.79718
139.5	79.6006			139.5	81.5665		139.5	-1.70723		139.5	-1.79838
139.667	79.5607			139.667	81.5265		139.667	-1.70884		139.667	-1.7997
139.833	79.5202			139.833	81.4864		139.833	-1.71001		139.833	-1.80098
140	79.4795			140	81.4462		140	-1.71089		140	-1.80234
140.167	79.4388			140.167	81.4059		140.167	-1.71174		140.167	-1.8037
140.333	79.3974			140.333	81.3653		140.333	-1.71257		140.333	-1.80493
140.5	79.3563			140.5	81.3245		140.5	-1.71322		140.5	-1.80597
140.667	79.3151			140.667	81.2835		140.667	-1.71388		140.667	-1.80699
140.833	79.2739			140.833	81.2425		140.833	-1.71458		140.833	-1.80791
141	79.2324			141	81.2007		141	-1.71449		141	-1.8093
141.167	79.1911			141.167	81.1593		141.167	-1.71474		141.167	-1.81036
141.333	79.15			141.333	81.118		141.333	-1.71493		141.333	-1.8113
141.5	79.1089			141.5	81.0768		141.5	-1.71518		141.5	-1.81233
141.667	79.0679			141.667	81.0356		141.667	-1.71499		141.667	-1.81256
141.833	79.0271			141.833	80.9945		141.833	-1.71505		141.833	-1.8131
142	78.9862			142	80.9534		142	-1.71497		142	-1.81379
142.167	78.9452			142.167	80.9123		142.167	-1.71488		142.167	-1.81436
142.333	78.9044			142.333	80.8716		142.333	-1.71473		142.333	-1.81492
142.5	78.8634			142.5	80.8308		142.5	-1.7149		142.5	-1.81546
142.667	78.8224			142.667	80.79		142.667	-1.71519		142.667	-1.81591
142.833	78.7814			142.833	80.7492		142.833	-1.71547		142.833	-1.81644
143	78.7402			143	80.7085		143	-1.71558		143	-1.8169
143.167	78.6992			143.167	80.6674		143.167	-1.71576		143.167	-1.81741
143.333	78.6581			143.333	80.6261		143.333	-1.71586		143.333	-1.8179
143.5	78.6169			143.5	80.5847		143.5	-1.71572		143.5	-1.81825
143.667	78.5755			143.667	80.5425		143.667	-1.71548		143.667	-1.81857
143.833	78.5339			143.833	80.5003		143.833	-1.71524		143.833	-1.81887
144	78.4922			144	80.4581		144	-1.71486		144	-1.81917
144.167	78.4504			144.167	80.4158		144.167	-1.71456		144.167	-1.81942
144.333	78.4081			144.333	80.3731		144.333	-1.7142		144.333	-1.81974
144.5	78.3662			144.5	80.3309		144.5	-1.71389		144.5	-1.81991
144.667	78.3244			144.667	80.2889		144.667	-1.71362		144.667	-1.81996
144.833	78.2828			144.833	80.247		144.833	-1.71328		144.833	-1.8201
145	78.2414			145	80.2058		145	-1.71216		145	-1.8196
145.167	78.2001			145.167	80.1644		145.167	-1.71139		145.167	-1.81935
145.333	78.1589			145.333	80.123		145.333	-1.71056		145.333	-1.81904
145.5	78.1178			145.5	80.0818		145.5	-1.70963		145.5	-1.81874
145.667	78.0772			145.667	80.0407		145.667	-1.70875		145.667	-1.8185
145.833	78.0364			145.833	79.9994		145.833	-1.70772		145.833	-1.81815
146	77.9956			146	79.9579		146	-1.70668		146	-1.81768
146.167	77.9548			146.167	79.9164		146.167	-1.70567		146.167	-1.81708
146.333	77.914			146.333	79.8742		146.333	-1.70389		146.333	-1.81638
146.5	77.873			146.5	79.8321		146.5	-1.70258		146.5	-1.81569
146.667	77.832			146.667	79.7898		146.667	-1.70141		146.667	-1.81507
146.833	77.7909			146.833	79.7474		146.833	-1.70027		146.833	-1.81453
147	77.7496			147	79.7047		147	-1.69837		147	-1.81351
147.167	77.7086			147.167	79.6624		147.167	-1.69692		147.167	-1.81268
147.333	77.6678			147.333	79.6204		147.333	-1.69545		147.333	-1.81198
147.5	77.6273			147.5	79.5785		147.5	-1.69393		147.5	-1.81126
147.667	77.5873			147.667	79.5372		147.667	-1.69266		147.667	-1.81042
147.833	77.5471			147.833	79.4959		147.833	-1.69092		147.833	-1.8095
148	77.5069			148	79.4545		148	-1.68902		148	-1.80853
148.167	77.4667			148.167	79.4131		148.167	-1.68718		148.167	-1.80763
148.333	77.4266			148.333	79.3719		148.333	-1.68514		148.333	-1.80693
148.5	77.3864			148.5	79.3305		148.5	-1.68317		148.5	-1.80605
148.667	77.3461			148.667	79.2889		148.667	-1.68106		148.667	-1.80508
148.833	77.3059			148.833	79.2471		148.833	-1.6789		148.833	-1.80402
149	77.2654			149	79.2048		149	-1.67635		149	-1.8031
149.167	77.2252			149.167	79.1627		149.167	-1.67429		149.167	-1.80199
149.333	77.1851			149.333	79.1206		149.333	-1.6724		149.333	-1.8008
149.5	77.145			149.5	79.0786		149.5	-1.67048		149.5	-1.79961
149.667	77.105			149.667	79.0363		149.667	-1.66838		149.667	-1.79851
149.833	77.0648			149.833	78.9942		149.833	-1.66638		149.833	-1.7974
150	77.0246			150	78.952		150	-1.66425		150	-1.79642
150.167	76.9842			150.167	78.9098		150.167	-1.66218		150.167	-1.79564
150.333	76.9436			150.333	78.8678		150.333	-1.66012		150.333	-1.79462
150.5	76.9032			150.5	78.8258		150.5	-1.65777		150.5	-1.7936
150.667	76.8628			150.667	78.7839		150.667	-1.65548		150.667	-1.79254
150.833	76.8225			150.833	78.7423		150.833	-1.65322		150.833	-1.79147
151	76.7822			151	78.701		151	-1.65087		151	-1.79064
151.167	76.7421			151.167	78.6598		151.167	-1.64873		151.167	-1.78956
151.333	76.7022			151.333	78.6187		151.333	-1.64651		151.333	-1.78842
151.5	76.6625			151.5	78.5776		151.5	-1.64434		151.5	-1.78698
151.667	76.6234			151.667	78.5369		151.667	-1.64186		151.667	-1.78612
151.833	76.5844			151.833	78.4959		151.833	-1.63938		151.833	-1.7851
152	76.5453			152	78.4549		152	-1.6369		152	-1.7839
152.167	76.5064			152.167	78.4138		152.167	-1.63438		152.167	-1.78265
152.333	76.4682			152.333	78.3725		152.333	-1.63161		152.333	-1.78057
152.5	76.43			152.5	78.3314		152.5	-1.62885		152.5	-1.77883
152.667	76.3919			152.667	78.2905		152.667	-1.62587		152.667	-1.77701
152.833	76.3538			152.833	78.2497		152.833	-1.62274		152.833	-1.77509
153	76.3161			153	78.2093		153	-1.61964		153	-1.77265
153.167	76.2782			153.167	78.1687		153.167	-1.61672		153.167	-1.77028
153.333	76.2402			153.333	78.1283		153.333	-1.61376		153.333	-1.76815
153.5	76.2022			153.5	78.0878		153.5	-1.61067		153.5	-1.76639
153.667	76.1641			153.667	78.0477		153.667	-1.60655		153.667	-1.76382
153.833	76.126			153.833	78.0073		153.833	-1.60287		153.833	-1.76166
154	76.0882			154	77.967		154	-1.59931		154	-1.75977
154.167	76.0505			154.167	77.9268		154.167	-1.59584		154.167	-1.75804
154.333	76.0131			154.333	77.8869		154.333	-1.59249		154.333	-1.75578
154.5	75.9758			154.5	77.8471		154.5	-1.58895		154.5	-1.7537
154.667	75.9385			154.667	77.8075		154.667	-1.58519		154.667	-1.75171
154.833	75.9014			154.833	77.768		154.833	-1.58128		154.833	-1.74968
155	75.8649			155	77.7291		155	-1.57669		155	-1.74798
155.167	75.8282			155.167	77.6898		155.167	-1.57236		155.167	-1.74569
155.333	75.7916			155.333	77.6505		155.333	-1.56818		155.333	-1.7433
155.5	75.755			155.5	77.611		155.5	-1.56434		155.5	-1.74105
155.667	75.7186			155.667	77.5716		155.667	-1.56014		155.667	-1.73822
155.833	75.6823			155.833	77.5323		155.833	-1.55581		155.833	-1.73544
156	75.6462			156	77.4931		156	-1.55146		156	-1.73257
156.167	75.6101			156.167	77.4539		156.167	-1.54718		156.167	-1.72955
156.333	75.5743			156.333	77.4153		156.333	-1.54217		156.333	-1.72545
156.5	75.5384			156.5	77.3767		156.5	-1.53754		156.5	-1.7221
156.667	75.5025			156.667	77.3381		156.667	-1.53319		156.667	-1.7188
156.833	75.4665			156.833	77.2994		156.833	-1.52898		156.833	-1.71565
157	75.4308			157	77.2611		157	-1.52504		157	-1.71251
157.167	75.3951			157.167	77.2225		157.167	-1.52068		157.167	-1.70931
157.333	75.3595			157.333	77.1837		157.333	-1.5163		157.333	-1.70594
157.5	75.324			157.5	77.145		157.5	-1.51196		157.5	-1.70261
157.667	75.2889			157.667	77.1061		157.667	-1.50735		157.667	-1.69847
157.833	75.2538			157.833	77.0676		157.833	-1.50295		157.833	-1.69481
158	75.219			158	77.0294		158	-1.49841		158	-1.69118
158.167	75.1842			158.167	76.9913		158.167	-1.49362		158.167	-1.68752
158.333	75.1502			158.333	76.9538		158.333	-1.48907		158.333	-1.68444
158.5	75.1161			158.5	76.9161		158.5	-1.48433		158.5	-1.68087
158.667	75.0822			158.667	76.8786		158.667	-1.47944		158.667	-1.67706
158.833	75.0484			158.833	76.841		158.833	-1.47456		158.833	-1.67328
159	75.0155			159	76.8038		159	-1.46952		159	-1.66913
159.167	74.9824			159.167	76.7666		159.167	-1.46463		159.167	-1.66516
159.333	74.9494			159.333	76.7294		159.333	-1.45979		159.333	-1.66116
159.5	74.9163			159.5	76.6924		159.5	-1.45485		159.5	-1.65714
159.667	74.8836			159.667	76.6557		159.667	-1.44918		159.667	-1.65291
159.833	74.8506			159.833	76.619		159.833	-1.4437		159.833	-1.64875
160	74.8177			160	76.5826		160	-1.43836		160	-1.64462
160.167	74.7849			160.167	76.5462		160.167	-1.43291		160.167	-1.64065
160.333	74.7521			160.333	76.5103		160.333	-1.42751		160.333	-1.63613
160.5	74.7196			160.5	76.4743		160.5	-1.42198		160.5	-1.63177
160.667	74.6873			160.667	76.4383		160.667	-1.41637		160.667	-1.62739
160.833	74.6551			160.833	76.4024		160.833	-1.41099		160.833	-1.62306
161	74.6236			161	76.3668		161	-1.40525		161	-1.61814
161.167	74.5918			161.167	76.331		161.167	-1.39987		161.167	-1.61339
161.333	74.56			161.333	76.2953		161.333	-1.39454		161.333	-1.60889
161.5	74.5284			161.5	76.2597		161.5	-1.38922		161.5	-1.60459
161.667	74.497			161.667	76.224		161.667	-1.38393		161.667	-1.60048
161.833	74.4656			161.833	76.1882		161.833	-1.37868		161.833	-1.59606
162	74.4342			162	76.1524		162	-1.37341		162	-1.59157
162.167	74.4028			162.167	76.1166		162.167	-1.36817		162.167	-1.58706
162.333	74.3717			162.333	76.0809		162.333	-1.36362		162.333	-1.58214
162.5	74.3408			162.5	76.0456		162.5	-1.35839		162.5	-1.57723
162.667	74.31			162.667	76.0105		162.667	-1.35308		162.667	-1.5725
162.833	74.2795			162.833	75.9756		162.833	-1.34772		162.833	-1.56811
163	74.2501			163	75.9415		163	-1.34184		163	-1.56406
163.167	74.2207			163.167	75.9074		163.167	-1.33613		163.167	-1.5596
163.333	74.1915			163.333	75.8735		163.333	-1.33038		163.333	-1.55484
163.5	74.1626			163.5	75.8397		163.5	-1.32446		163.5	-1.54991
163.667	74.1348			163.667	75.8069		163.667	-1.31824		163.667	-1.54414
163.833	74.1064			163.833	75.7738		163.833	-1.31235		163.833	-1.53888
164	74.0781			164	75.7409		164	-1.30644		164	-1.53377
164.167	74.0497			164.167	75.7079		164.167	-1.30036		164.167	-1.52855
164.333	74.0213			164.333	75.6754		164.333	-1.29369		164.333	-1.52395
164.5	73.993			164.5	75.6426		164.5	-1.2875		164.5	-1.51899
164.667	73.9648			164.667	75.6098		164.667	-1.28132		164.667	-1.5139
164.833	73.9366			164.833	75.5768		164.833	-1.27508		164.833	-1.50877
165	73.9087			165	75.5437		165	-1.26866		165	-1.50308
165.167	73.8809			165.167	75.5108		165.167	-1.26256		165.167	-1.4978
165.333	73.8534			165.333	75.478		165.333	-1.25656		165.333	-1.49262
165.5	73.826			165.5	75.4455		165.5	-1.25064		165.5	-1.48772
165.667	73.7994			165.667	75.4137		165.667	-1.24459		165.667	-1.4833
165.833	73.7726			165.833	75.3821		165.833	-1.23856		165.833	-1.47857
166	73.746			166	75.3508		166	-1.23261		166	-1.47354
166.167	73.7195			166.167	75.3198		166.167	-1.22667		166.167	-1.46831
166.333	73.6937			166.333	75.2901		166.333	-1.22053		166.333	-1.46326
166.5	73.6678			166.5	75.2598		166.5	-1.21419		166.5	-1.45823
166.667	73.6419			166.667	75.2296		166.667	-1.20794		166.667	-1.45316
166.833	73.6161			166.833	75.1994		166.833	-1.20192		166.833	-1.44805
167	73.5909			167	75.1695		167	-1.19598		167	-1.44269
167.167	73.5655			167.167	75.1396		167.167	-1.19028		167.167	-1.43739
167.333	73.5402			167.333	75.1097		167.333	-1.18453		167.333	-1.43224
167.5	73.5149			167.5	75.08		167.5	-1.17871		167.5	-1.42697
167.667	73.49			167.667	75.0506		167.667	-1.17268		167.667	-1.42075
167.833	73.465			167.833	75.0211		167.833	-1.16693		167.833	-1.41498
168	73.4401			168	74.9917		168	-1.16125		168	-1.40932
168.167	73.4155			168.167	74.9623		168.167	-1.15553		168.167	-1.4036
168.333	73.3913			168.333	74.9331		168.333	-1.15045		168.333	-1.39786
168.5	73.3671			168.5	74.9038		168.5	-1.14502		168.5	-1.39224
168.667	73.3434			168.667	74.8745		168.667	-1.13957		168.667	-1.38666
168.833	73.3198			168.833	74.8453		168.833	-1.13417		168.833	-1.38111
169	73.297			169	74.8163		169	-1.1287		169	-1.37522
169.167	73.2741			169.167	74.7878		169.167	-1.12337		169.167	-1.36958
169.333	73.2514			169.333	74.7594		169.333	-1.11784		169.333	-1.36407
169.5	73.2287			169.5	74.7312		169.5	-1.11214		169.5	-1.35866
169.667	73.2067			169.667	74.704		169.667	-1.10678		169.667	-1.35358
169.833	73.1843			169.833	74.6765		169.833	-1.10134		169.833	-1.34863
170	73.1619			170	74.6491		170	-1.09574		170	-1.34374
170.167	73.1393			170.167	74.6217		170.167	-1.09006		170.167	-1.33887
170.333	73.1168			170.333	74.5947		170.333	-1.08472		170.333	-1.33432
170.5	73.0943			170.5	74.5675		170.5	-1.07915		170.5	-1.32933
170.667	73.0721			170.667	74.5401		170.667	-1.07366		170.667	-1.32435
170.833	73.0499			170.833	74.5128		170.833	-1.06823		170.833	-1.31948
171	73.0283			171	74.4857		171	-1.06213		171	-1.31487
171.167	73.0069			171.167	74.459		171.167	-1.05651		171.167	-1.3099
171.333	72.9859			171.333	74.4327		171.333	-1.051		171.333	-1.30486
171.5	72.9652			171.5	74.4066		171.5	-1.04547		171.5	-1.29964
171.667	72.9457			171.667	74.3816		171.667	-1.03963		171.667	-1.29417
171.833	72.9257			171.833	74.3562		171.833	-1.0338		171.833	-1.28881
172	72.9058			172	74.3308		172	-1.02809		172	-1.28349
172.167	72.8859			172.167	74.3055		172.167	-1.0224		172.167	-1.27836
172.333	72.866			172.333	74.2806		172.333	-1.01688		172.333	-1.27245
172.5	72.8459			172.5	74.2554		172.5	-1.01113		172.5	-1.26705
172.667	72.8257			172.667	74.2302		172.667	-1.0054		172.667	-1.26171
172.833	72.8055			172.833	74.2051		172.833	-0.99986		172.833	-1.25611
173	72.7853			173	74.1802		173	-0.99391		173	-1.25023
173.167	72.7656			173.167	74.1556		173.167	-0.98822		173.167	-1.24462
173.333	72.7464			173.333	74.1312		173.333	-0.9826		173.333	-1.23906
173.5	72.7274			173.5	74.107		173.5	-0.97708		173.5	-1.23358
173.667	72.7099			173.667	74.0838		173.667	-0.97198		173.667	-1.22798
173.833	72.6919			173.833	74.0602		173.833	-0.96679		173.833	-1.22215
174	72.6741			174	74.0366		174	-0.96145		174	-1.21639
174.167	72.6562			174.167	74.0132		174.167	-0.95601		174.167	-1.21091
174.333	72.6389			174.333	73.99		174.333	-0.95092		174.333	-1.20525
174.5	72.6212			174.5	73.9668		174.5	-0.94566		174.5	-1.19967
174.667	72.6034			174.667	73.9438		174.667	-0.94039		174.667	-1.19405
174.833	72.5857			174.833	73.921		174.833	-0.93521		174.833	-1.18852
175	72.5677			175	73.8986		175	-0.93023		175	-1.18352
175.167	72.5499			175.167	73.8762		175.167	-0.92509		175.167	-1.17806
175.333	72.5322			175.333	73.8539		175.333	-0.92014		175.333	-1.17257
175.5	72.5145			175.5	73.8317		175.5	-0.91521		175.5	-1.16719
175.667	72.4969			175.667	73.8097		175.667	-0.91015		175.667	-1.16267
175.833	72.4793			175.833	73.7876		175.833	-0.90504		175.833	-1.15776
176	72.4617			176	73.7655		176	-0.90005		176	-1.15288
176.167	72.4443			176.167	73.7433		176.167	-0.89495		176.167	-1.14799
176.333	72.4273			176.333	73.7211		176.333	-0.89029		176.333	-1.14285
176.5	72.4107			176.5	73.6992		176.5	-0.88532		176.5	-1.13766
176.667	72.3942			176.667	73.6776		176.667	-0.88035		176.667	-1.13239
176.833	72.3777			176.833	73.6559		176.833	-0.87547		176.833	-1.12716
177	72.3623			177	73.6348		177	-0.8706		177	-1.12235
177.167	72.3465			177.167	73.6136		177.167	-0.8657		177.167	-1.11721
177.333	72.3307			177.333	73.5926		177.333	-0.86092		177.333	-1.11206
177.5	72.315			177.5	73.5718		177.5	-0.85609		177.5	-1.10712
177.667	72.2995			177.667	73.5516		177.667	-0.85112		177.667	-1.10167
177.833	72.284			177.833	73.5314		177.833	-0.84642		177.833	-1.09652
178	72.2682			178	73.5113		178	-0.84162		178	-1.09147
178.167	72.2525			178.167	73.4913		178.167	-0.83692		178.167	-1.08642
178.333	72.2371			178.333	73.4721		178.333	-0.83281		178.333	-1.08186
178.5	72.2219			178.5	73.4526		178.5	-0.82836		178.5	-1.07715
178.667	72.2068			178.667	73.433		178.667	-0.82377		178.667	-1.07245
178.833	72.1917			178.833	73.4134		178.833	-0.81907		178.833	-1.06782
179	72.1774			179	73.3941		179	-0.81476		179	-1.06362
179.167	72.1629			179.167	73.3747		179.167	-0.81049		179.167	-1.0591
179.333	72.1485			179.333	73.3554		179.333	-0.80615		179.333	-1.05453
179.5	72.1341			179.5	73.3362		179.5	-0.8018		179.5	-1.04985
179.667	72.1202			179.667	73.3174		179.667	-0.79791		179.667	-1.04538
179.833	72.1062			179.833	73.2988		179.833	-0.79374		179.833	-1.04079
180	72.0922			180	73.2803		180	-0.78956		180	-1.03619
180.167	72.0784			180.167	73.2619		180.167	-0.78552		180.167	-1.03166
180.333	72.0649			180.333	73.2443		180.333	-0.78167		180.333	-1.02688
180.5	72.0513			180.5	73.2263		180.5	-0.77741		180.5	-1.02227
180.667	72.0378			180.667	73.2084		180.667	-0.77318		180.667	-1.01753
180.833	72.0245			180.833	73.1905		180.833	-0.76911		180.833	-1.01266
181	72.0115			181	73.1727		181	-0.76509		181	-1.00785
181.167	71.9985			181.167	73.1547		181.167	-0.761		181.167	-1.00309
181.333	71.9856			181.333	73.1368		181.333	-0.75689		181.333	-0.99835
181.5	71.9728			181.5	73.1189		181.5	-0.75277		181.5	-0.99374
181.667	71.9605			181.667	73.101		181.667	-0.74881		181.667	-0.98917
181.833	71.9482			181.833	73.0834		181.833	-0.74498		181.833	-0.98442
182	71.9359			182	73.0659		182	-0.74116		182	-0.97963
182.167	71.9238			182.167	73.0486		182.167	-0.73726		182.167	-0.97484
182.333	71.9116			182.333	73.032		182.333	-0.73354		182.333	-0.96995
182.5	71.8991			182.5	73.0154		182.5	-0.72972		182.5	-0.9656
182.667	71.8866			182.667	72.999		182.667	-0.72599		182.667	-0.96152
182.833	71.874			182.833	72.9827		182.833	-0.72226		182.833	-0.95741
183	71.8609			183	72.9671		183	-0.71876		183	-0.95327
183.167	71.8482			183.167	72.9512		183.167	-0.71502		183.167	-0.94885
183.333	71.8358			183.333	72.9352		183.333	-0.71118		183.333	-0.94442
183.5	71.8234			183.5	72.9191		183.5	-0.70743		183.5	-0.93983
183.667	71.8115			183.667	72.9028		183.667	-0.70343		183.667	-0.93606
183.833	71.7995			183.833	72.8864		183.833	-0.6994		183.833	-0.93205
184	71.7876			184	72.87		184	-0.69558		184	-0.92802
184.167	71.7757			184.167	72.8535		184.167	-0.69179		184.167	-0.92406
184.333	71.7644			184.333	72.8368		184.333	-0.6881		184.333	-0.91987
184.5	71.753			184.5	72.8205		184.5	-0.68455		184.5	-0.91558
184.667	71.7416			184.667	72.8045		184.667	-0.68103		184.667	-0.91131
184.833	71.7303			184.833	72.7887		184.833	-0.6775		184.833	-0.90706
185	71.7195			185	72.7737		185	-0.67417		185	-0.90322
185.167	71.7085			185.167	72.7585		185.167	-0.67098		185.167	-0.89929
185.333	71.6977			185.333	72.7436		185.333	-0.6679		185.333	-0.89532
185.5	71.687			185.5	72.7289		185.5	-0.66474		185.5	-0.89145
185.667	71.6769			185.667	72.7149		185.667	-0.66207		185.667	-0.88751
185.833	71.6667			185.833	72.7007		185.833	-0.65902		185.833	-0.88357
186	71.6564			186	72.6864		186	-0.65586		186	-0.87956
186.167	71.6462			186.167	72.6722		186.167	-0.65256		186.167	-0.87556
186.333	71.6362			186.333	72.6586		186.333	-0.64963		186.333	-0.87182
186.5	71.6259			186.5	72.6447		186.5	-0.64668		186.5	-0.8679
186.667	71.6154			186.667	72.6308		186.667	-0.64377		186.667	-0.86391
186.833	71.6048			186.833	72.617		186.833	-0.64064		186.833	-0.85995
187	71.5936			187	72.6033		187	-0.63743		187	-0.85566
187.167	71.5826			187.167	72.5896		187.167	-0.63456		187.167	-0.85157
187.333	71.5718			187.333	72.5758		187.333	-0.63178		187.333	-0.84753
187.5	71.5609			187.5	72.562		187.5	-0.62895		187.5	-0.84361
187.667	71.5502			187.667	72.5481		187.667	-0.62616		187.667	-0.83957
187.833	71.5396			187.833	72.5341		187.833	-0.62337		187.833	-0.83556
188	71.5291			188	72.5199		188	-0.62055		188	-0.83166
188.167	71.5187			188.167	72.5058		188.167	-0.61781		188.167	-0.82785
188.333	71.5091			188.333	72.4916		188.333	-0.61508		188.333	-0.82399
188.5	71.4997			188.5	72.4776		188.5	-0.61239		188.5	-0.82026
188.667	71.4902			188.667	72.4637		188.667	-0.60976		188.667	-0.8167
188.833	71.4805			188.833	72.45		188.833	-0.60707		188.833	-0.81321
189	71.471			189	72.4368		189	-0.6043		189	-0.81011
189.167	71.4611			189.167	72.4236		189.167	-0.60161		189.167	-0.80647
189.333	71.4512			189.333	72.4106		189.333	-0.59902		189.333	-0.80258
189.5	71.4417			189.5	72.3977		189.5	-0.59656		189.5	-0.79853
189.667	71.4319			189.667	72.3859		189.667	-0.59405		189.667	-0.7949
189.833	71.4226			189.833	72.3741		189.833	-0.5917		189.833	-0.79126
190	71.4136			190	72.3626		190	-0.58945		190	-0.78764
190.167	71.4046			190.167	72.3512		190.167	-0.58713		190.167	-0.78387
190.333	71.3962			190.333	72.3408		190.333	-0.58486		190.333	-0.77971
190.5	71.3874			190.5	72.3298		190.5	-0.58237		190.5	-0.77607
190.667	71.3788			190.667	72.3185		190.667	-0.57986		190.667	-0.7727
190.833	71.3702			190.833	72.307		190.833	-0.57738		190.833	-0.76936
191	71.3613			191	72.2947		191	-0.57555		191	-0.76569
191.167	71.353			191.167	72.2823		191.167	-0.57333		191.167	-0.76238
191.333	71.3447			191.333	72.2698		191.333	-0.57109		191.333	-0.75929
191.5	71.3363			191.5	72.2571		191.5	-0.56893		191.5	-0.7563
191.667	71.3284			191.667	72.2438		191.667	-0.56666		191.667	-0.75365
191.833	71.3201			191.833	72.2311		191.833	-0.56454		191.833	-0.75079
192	71.3116			192	72.2191		192	-0.56241		192	-0.74781
192.167	71.3031			192.167	72.2076		192.167	-0.56025		192.167	-0.74467
192.333	71.2943			192.333	72.1973		192.333	-0.55836		192.333	-0.74218
192.5	71.2855			192.5	72.1864		192.5	-0.55637		192.5	-0.73926
192.667	71.2768			192.667	72.1756		192.667	-0.55443		192.667	-0.73618
192.833	71.2682			192.833	72.1648		192.833	-0.55247		192.833	-0.73306
193	71.2596			193	72.1545		193	-0.55071		193	-0.72993
193.167	71.2511			193.167	72.1438		193.167	-0.54876		193.167	-0.72684
193.333	71.2428			193.333	72.1329		193.333	-0.54688		193.333	-0.72396
193.5	71.2345			193.5	72.1221		193.5	-0.54511		193.5	-0.72105
193.667	71.2266			193.667	72.1108		193.667	-0.54272		193.667	-0.71791
193.833	71.2184			193.833	72.0999		193.833	-0.54088		193.833	-0.7149
194	71.2102			194	72.0891		194	-0.539		194	-0.71193
194.167	71.2019			194.167	72.0783		194.167	-0.53704		194.167	-0.70895
194.333	71.1933			194.333	72.0679		194.333	-0.53523		194.333	-0.70622
194.5	71.1848			194.5	72.0575		194.5	-0.53329		194.5	-0.70347
194.667	71.1761			194.667	72.047		194.667	-0.53149		194.667	-0.70066
194.833	71.1675			194.833	72.0365		194.833	-0.52995		194.833	-0.69776
195	71.1586			195	72.0262		195	-0.52832		195	-0.6952
195.167	71.1499			195.167	72.0157		195.167	-0.5268		195.167	-0.69252
195.333	71.1414			195.333	72.0053		195.333	-0.52527		195.333	-0.68984
195.5	71.133			195.5	71.9947		195.5	-0.52378		195.5	-0.68719
195.667	71.1248			195.667	71.984		195.667	-0.52246		195.667	-0.68432
195.833	71.1166			195.833	71.9735		195.833	-0.52102		195.833	-0.68176
196	71.1083			196	71.9629		196	-0.51952		196	-0.67928
196.167	71.0999			196.167	71.9524		196.167	-0.51792		196.167	-0.67659
196.333	71.0917			196.333	71.9422		196.333	-0.51681		196.333	-0.67393
196.5	71.0834			196.5	71.9325		196.5	-0.51537		196.5	-0.67119
196.667	71.0753			196.667	71.9231		196.667	-0.51393		196.667	-0.66843
196.833	71.0674			196.833	71.9138		196.833	-0.51253		196.833	-0.66566
197	71.0596			197	71.9052		197	-0.51064		197	-0.66315
197.167	71.0518			197.167	71.8958		197.167	-0.509		197.167	-0.66067
197.333	71.044			197.333	71.8863		197.333	-0.50741		197.333	-0.65815
197.5	71.0361			197.5	71.8766		197.5	-0.50587		197.5	-0.6556
197.667	71.0283			197.667	71.8663		197.667	-0.50416		197.667	-0.65261
197.833	71.0202			197.833	71.8559		197.833	-0.50274		197.833	-0.6499
198	71.012			198	71.8455		198	-0.50142		198	-0.64722
198.167	71.0038			198.167	71.8348		198.167	-0.50021		198.167	-0.64466
198.333	70.9952			198.333	71.8237		198.333	-0.49959		198.333	-0.64232
198.5	70.9868			198.5	71.8129		198.5	-0.49867		198.5	-0.63963
198.667	70.9785			198.667	71.8025		198.667	-0.49752		198.667	-0.63702
198.833	70.9702			198.833	71.7925		198.833	-0.49637		198.833	-0.63458
199	70.9622			199	71.7837		199	-0.49555		199	-0.6319
199.167	70.9543			199.167	71.7751		199.167	-0.49432		199.167	-0.62943
199.333	70.9464			199.333	71.7668		199.333	-0.49301		199.333	-0.62702
199.5	70.9387			199.5	71.7587		199.5	-0.49153		199.5	-0.62452
199.667	70.9314			199.667	71.752		199.667	-0.49032		199.667	-0.62223
199.833	70.9239			199.833	71.7444		199.833	-0.48888		199.833	-0.61987
200	70.9165			200	71.7361		200	-0.4873		200	-0.61754
200.167	70.9091			200.167	71.7275		200.167	-0.48582		200.167	-0.61528
200.333	70.9013			200.333	71.7176		200.333	-0.48347		200.333	-0.6135
200.5	70.8936			200.5	71.7079		200.5	-0.48182		200.5	-0.61142
200.667	70.8858			200.667	71.6981		200.667	-0.48026		200.667	-0.60936
200.833	70.878			200.833	71.6881		200.833	-0.47868		200.833	-0.60745
201	70.8702			201	71.6777		201	-0.47701		201	-0.6056
201.167	70.8624			201.167	71.6684		201.167	-0.47557		201.167	-0.60357
201.333	70.8547			201.333	71.6593		201.333	-0.47398		201.333	-0.60157
201.5	70.8471			201.5	71.6503		201.5	-0.47237		201.5	-0.59978
201.667	70.8396			201.667	71.6427		201.667	-0.47136		201.667	-0.59857
201.833	70.8319			201.833	71.6345		201.833	-0.47018		201.833	-0.59679
202	70.8239			202	71.6262		202	-0.46891		202	-0.59486
202.167	70.8158			202.167	71.6178		202.167	-0.46739		202.167	-0.59298
202.333	70.8074			202.333	71.6095		202.333	-0.46603		202.333	-0.5914
202.5	70.7988			202.5	71.601		202.5	-0.46464		202.5	-0.5898
202.667	70.7904			202.667	71.5924		202.667	-0.46331		202.667	-0.5882
202.833	70.782			202.833	71.5837		202.833	-0.46213		202.833	-0.58669
203	70.7733			203	71.5744		203	-0.46106		203	-0.58514
203.167	70.7649			203.167	71.5648		203.167	-0.46003		203.167	-0.5836
203.333	70.7569			203.333	71.5555		203.333	-0.45889		203.333	-0.58196
203.5	70.7489			203.5	71.5464		203.5	-0.45748		203.5	-0.58027
203.667	70.7416			203.667	71.5372		203.667	-0.45621		203.667	-0.57854
203.833	70.7345			203.833	71.5284		203.833	-0.45514		203.833	-0.57705
204	70.7274			204	71.5199		204	-0.45414		204	-0.57543
204.167	70.7202			204.167	71.5115		204.167	-0.45317		204.167	-0.57369
204.333	70.7137			204.333	71.5042		204.333	-0.45266		204.333	-0.57209
204.5	70.7067			204.5	71.4964		204.5	-0.4516		204.5	-0.57034
204.667	70.6995			204.667	71.4885		204.667	-0.45058		204.667	-0.56851
204.833	70.6923			204.833	71.4808		204.833	-0.44968		204.833	-0.5666
205	70.6846			205	71.4732		205	-0.448		205	-0.56443
205.167	70.6771			205.167	71.4653		205.167	-0.44689		205.167	-0.56256
205.333	70.6693			205.333	71.4572		205.333	-0.44603		205.333	-0.56078
205.5	70.6614			205.5	71.4486		205.5	-0.44525		205.5	-0.55899
205.667	70.6531			205.667	71.4391		205.667	-0.44433		205.667	-0.55673
205.833	70.6447			205.833	71.43		205.833	-0.44333		205.833	-0.55485
206	70.6362			206	71.4207		206	-0.44255		206	-0.55327
206.167	70.6277			206.167	71.4114		206.167	-0.44187		206.167	-0.55174
206.333	70.6186			206.333	71.4016		206.333	-0.44125		206.333	-0.55005
206.5	70.61			206.5	71.3923		206.5	-0.44037		206.5	-0.5483
206.667	70.6014			206.667	71.3833		206.667	-0.43954		206.667	-0.54671
206.833	70.5928			206.833	71.3746		206.833	-0.4389		206.833	-0.54518
207	70.585			207	71.3669		207	-0.43815		207	-0.54383
207.167	70.5771			207.167	71.359		207.167	-0.43715		207.167	-0.54223
207.333	70.5694			207.333	71.351		207.333	-0.43617		207.333	-0.5407
207.5	70.5617			207.5	71.3429		207.5	-0.43529		207.5	-0.53938
207.667	70.5547			207.667	71.3355		207.667	-0.43438		207.667	-0.53824
207.833	70.5473			207.833	71.3276		207.833	-0.43338		207.833	-0.537
208	70.5398			208	71.3196		208	-0.43244		208	-0.5355
208.167	70.5323			208.167	71.3116		208.167	-0.43141		208.167	-0.53376
208.333	70.5246			208.333	71.3034		208.333	-0.43012		208.333	-0.53239
208.5	70.5171			208.5	71.2952		208.5	-0.42899		208.5	-0.53099
208.667	70.5096			208.667	71.2869		208.667	-0.42794		208.667	-0.5295
208.833	70.5021			208.833	71.2787		208.833	-0.42682		208.833	-0.52804
209	70.4948			209	71.2703		209	-0.42582		209	-0.52692
209.167	70.4871			209.167	71.2619		209.167	-0.42491		209.167	-0.52563
209.333	70.4791			209.333	71.2535		209.333	-0.42393		209.333	-0.52427
209.5	70.4709			209.5	71.245		209.5	-0.42292		209.5	-0.52289
209.667	70.4621			209.667	71.2366		209.667	-0.42187		209.667	-0.5212
209.833	70.4533			209.833	71.2282		209.833	-0.42119		209.833	-0.51979
210	70.4446			210	71.2198		210	-0.42045		210	-0.51841
210.167	70.4362			210.167	71.2118		210.167	-0.41963		210.167	-0.5171
210.333	70.4275			210.333	71.204		210.333	-0.41896		210.333	-0.51627
210.5	70.4193			210.5	71.1962		210.5	-0.41821		210.5	-0.51514
210.667	70.4114			210.667	71.1885		210.667	-0.4174		210.667	-0.51413
210.833	70.4038			210.833	71.1807		210.833	-0.41658		210.833	-0.51315
211	70.3969			211	71.1732		211	-0.41609		211	-0.51221
211.167	70.3896			211.167	71.1656		211.167	-0.41551		211.167	-0.51116
211.333	70.3825			211.333	71.158		211.333	-0.41491		211.333	-0.51017
211.5	70.3752			211.5	71.1505		211.5	-0.41434		211.5	-0.50926
211.667	70.3679			211.667	71.1428		211.667	-0.4138		211.667	-0.50846
211.833	70.3603			211.833	71.1349		211.833	-0.41319		211.833	-0.50758
212	70.3524			212	71.1271		212	-0.41275		212	-0.50663
212.167	70.3443			212.167	71.1191		212.167	-0.41242		212.167	-0.50563
212.333	70.3355			212.333	71.1109		212.333	-0.41208		212.333	-0.50505
212.5	70.3271			212.5	71.1027		212.5	-0.41161		212.5	-0.50445
212.667	70.3187			212.667	71.0945		212.667	-0.41122		212.667	-0.50386
212.833	70.3102			212.833	71.0863		212.833	-0.41085		212.833	-0.50308
213	70.3021			213	71.0779		213	-0.41031		213	-0.5023
213.167	70.2943			213.167	71.0696		213.167	-0.40987		213.167	-0.50165
213.333	70.2864			213.333	71.0612		213.333	-0.40966		213.333	-0.50101
213.5	70.2787			213.5	71.0528		213.5	-0.40939		213.5	-0.50033
213.667	70.2716			213.667	71.0443		213.667	-0.40888		213.667	-0.49985
213.833	70.2639			213.833	71.0358		213.833	-0.40839		213.833	-0.49922
214	70.2562			214	71.0275		214	-0.40796		214	-0.49871
214.167	70.2484			214.167	71.0191		214.167	-0.40763		214.167	-0.49826
214.333	70.2403			214.333	71.011		214.333	-0.40749		214.333	-0.49749
214.5	70.2322			214.5	71.003		214.5	-0.40723		214.5	-0.49684
214.667	70.2242			214.667	70.995		214.667	-0.40674		214.667	-0.49613
214.833	70.2161			214.833	70.9873		214.833	-0.40623		214.833	-0.49542
215	70.2077			215	70.9799		215	-0.40603		215	-0.49456
215.167	70.1994			215.167	70.9723		215.167	-0.4059		215.167	-0.49396
215.333	70.191			215.333	70.9648		215.333	-0.40571		215.333	-0.49348
215.5	70.1825			215.5	70.957		215.5	-0.4054		215.5	-0.49291
215.667	70.1735			215.667	70.9492		215.667	-0.40542		215.667	-0.49213
215.833	70.1646			215.833	70.9412		215.833	-0.40522		215.833	-0.49146
216	70.1558			216	70.9331		216	-0.405		216	-0.49089
216.167	70.1469			216.167	70.9252		216.167	-0.40483		216.167	-0.49021
216.333	70.1381			216.333	70.9167		216.333	-0.4044		216.333	-0.4895
216.5	70.1293			216.5	70.9085		216.5	-0.40414		216.5	-0.48885
216.667	70.1204			216.667	70.9003		216.667	-0.40391		216.667	-0.48811
216.833	70.1115			216.833	70.8921		216.833	-0.40369		216.833	-0.48746
217	70.1028			217	70.884		217	-0.40335		217	-0.48699
217.167	70.0939			217.167	70.876		217.167	-0.40307		217.167	-0.48638
217.333	70.085			217.333	70.868		217.333	-0.40271		217.333	-0.48563
217.5	70.0764			217.5	70.8603		217.5	-0.40228		217.5	-0.48471
217.667	70.0678			217.667	70.853		217.667	-0.40207		217.667	-0.48392
217.833	70.0594			217.833	70.8456		217.833	-0.40187		217.833	-0.48327
218	70.0514			218	70.8382		218	-0.40159		218	-0.48257
218.167	70.0435			218.167	70.8308		218.167	-0.40132		218.167	-0.48176
218.333	70.0361			218.333	70.8234		218.333	-0.40091		218.333	-0.48117
218.5	70.0286			218.5	70.8157		218.5	-0.4004		218.5	-0.48039
218.667	70.0209			218.667	70.8077		218.667	-0.39997		218.667	-0.47971
218.833	70.013			218.833	70.7996		218.833	-0.39969		218.833	-0.47913
219	70.0049			219	70.7907		219	-0.39966		219	-0.47807
219.167	69.9967			219.167	70.7822		219.167	-0.39973		219.167	-0.47741
219.333	69.9883			219.333	70.7737		219.333	-0.3998		219.333	-0.47684
219.5	69.9798			219.5	70.7651		219.5	-0.39995		219.5	-0.47623
219.667	69.9709			219.667	70.7568		219.667	-0.40014		219.667	-0.476
219.833	69.9621			219.833	70.7486		219.833	-0.40025		219.833	-0.47549
220	69.9532			220	70.7406		220	-0.40023		220	-0.47496
220.167	69.9443			220.167	70.7328		220.167	-0.40011		220.167	-0.47465
220.333	69.9353			220.333	70.7255		220.333	-0.40066		220.333	-0.47439
220.5	69.9264			220.5	70.7179		220.5	-0.40061		220.5	-0.47407
220.667	69.9176			220.667	70.7104		220.667	-0.40038		220.667	-0.47377
220.833	69.9088			220.833	70.7028		220.833	-0.40014		220.833	-0.47341
221	69.9001			221	70.6952		221	-0.39952		221	-0.47291
221.167	69.8913			221.167	70.6873		221.167	-0.39936		221.167	-0.47241
221.333	69.8825			221.333	70.6793		221.333	-0.39932		221.333	-0.47188
221.5	69.8737			221.5	70.6714		221.5	-0.39907		221.5	-0.47116
221.667	69.865			221.667	70.663		221.667	-0.39814		221.667	-0.4705
221.833	69.8563			221.833	70.6549		221.833	-0.39771		221.833	-0.46992
222	69.8476			222	70.6467		222	-0.39748		222	-0.46939
222.167	69.839			222.167	70.6385		222.167	-0.39715		222.167	-0.4691
222.333	69.8303			222.333	70.6302		222.333	-0.39685		222.333	-0.46843
222.5	69.8213			222.5	70.6219		222.5	-0.39659		222.5	-0.46799
222.667	69.8121			222.667	70.6138		222.667	-0.39653		222.667	-0.46764
222.833	69.8026			222.833	70.6056		222.833	-0.39651		222.833	-0.46718
223	69.7926			223	70.5974		223	-0.39638		223	-0.46683
223.167	69.7834			223.167	70.5894		223.167	-0.39621		223.167	-0.46647
223.333	69.7743			223.333	70.5814		223.333	-0.39611		223.333	-0.46604
223.5	69.7653			223.5	70.5733		223.5	-0.39598		223.5	-0.46543
223.667	69.7566			223.667	70.5652		223.667	-0.39601		223.667	-0.46543
223.833	69.7478			223.833	70.557		223.833	-0.39594		223.833	-0.46509
224	69.739			224	70.5488		224	-0.39569		224	-0.4647
224.167	69.7302			224.167	70.5405		224.167	-0.39543		224.167	-0.46442
224.333	69.7216			224.333	70.5322		224.333	-0.39554		224.333	-0.46357
224.5	69.7128			224.5	70.5239		224.5	-0.39548		224.5	-0.46314
224.667	69.7038			224.667	70.5156		224.667	-0.39532		224.667	-0.46267
224.833	69.6949			224.833	70.5075		224.833	-0.39504		224.833	-0.46218
225	69.6856			225	70.4996		225	-0.39437		225	-0.46172
225.167	69.6767			225.167	70.4916		225.167	-0.39398		225.167	-0.46133
225.333	69.6678			225.333	70.4835		225.333	-0.39358		225.333	-0.46077
225.5	69.6589			225.5	70.4753		225.5	-0.3931		225.5	-0.46015
225.667	69.6502			225.667	70.4665		225.667	-0.39263		225.667	-0.46032
225.833	69.6412			225.833	70.4576		225.833	-0.39226		225.833	-0.46004
226	69.6321			226	70.4491		226	-0.39199		226	-0.45976
226.167	69.6229			226.167	70.4406		226.167	-0.39171		226.167	-0.45958
226.333	69.6135			226.333	70.4315		226.333	-0.39126		226.333	-0.45898
226.5	69.6042			226.5	70.4232		226.5	-0.39105		226.5	-0.4585
226.667	69.595			226.667	70.4151		226.667	-0.39102		226.667	-0.45805
226.833	69.5857			226.833	70.4069		226.833	-0.39089		226.833	-0.45775
227	69.5765			227	70.3999		227	-0.39089		227	-0.45777
227.167	69.5672			227.167	70.3924		227.167	-0.39089		227.167	-0.45775
227.333	69.5579			227.333	70.3848		227.333	-0.39074		227.333	-0.45782
227.5	69.5488			227.5	70.3776		227.5	-0.39035		227.5	-0.45792
227.667	69.5396			227.667	70.3704		227.667	-0.39046		227.667	-0.45809
227.833	69.5308			227.833	70.3631		227.833	-0.39027		227.833	-0.45799
228	69.5222			228	70.3559		228	-0.39018		228	-0.45775
228.167	69.5137			228.167	70.3487		228.167	-0.39013		228.167	-0.45757
228.333	69.5052			228.333	70.3414		228.333	-0.38984		228.333	-0.45767
228.5	69.4963			228.5	70.3339		228.5	-0.3897		228.5	-0.45751
228.667	69.4869			228.667	70.3264		228.667	-0.38961		228.667	-0.45723
228.833	69.4773			228.833	70.319		228.833	-0.38954		228.833	-0.45701
229	69.4669			229	70.3112		229	-0.38927		229	-0.45622
229.167	69.4566			229.167	70.3035		229.167	-0.38918		229.167	-0.45578
229.333	69.4463			229.333	70.2959		229.333	-0.38904		229.333	-0.45541
229.5	69.4363			229.5	70.2884		229.5	-0.38899		229.5	-0.45518
229.667	69.4264			229.667	70.2802		229.667	-0.38937		229.667	-0.45464
229.833	69.417			229.833	70.2717		229.833	-0.38948		229.833	-0.45425
230	69.4078			230	70.2628		230	-0.38956		230	-0.45388
230.167	69.3987			230.167	70.2537		230.167	-0.38963		230.167	-0.4535
230.333	69.3901			230.333	70.2435		230.333	-0.38963		230.333	-0.4531
230.5	69.3808			230.5	70.234		230.5	-0.38952		230.5	-0.45286
230.667	69.3712			230.667	70.225		230.667	-0.38936		230.667	-0.45266
230.833	69.3615			230.833	70.2163		230.833	-0.38934		230.833	-0.45245
231	69.3514			231	70.2079		231	-0.3893		231	-0.45217
231.167	69.3421			231.167	70.1996		231.167	-0.38934		231.167	-0.45188
231.333	69.3329			231.333	70.1916		231.333	-0.38928		231.333	-0.45181
231.5	69.3241			231.5	70.1835		231.5	-0.38924		231.5	-0.45166
231.667	69.3163			231.667	70.1763		231.667	-0.3893		231.667	-0.45137
231.833	69.3081			231.833	70.1686		231.833	-0.38922		231.833	-0.45125
232	69.2996			232	70.1609		232	-0.38919		232	-0.45131
232.167	69.291			232.167	70.1531		232.167	-0.38927		232.167	-0.45137
232.333	69.282			232.333	70.1449		232.333	-0.38938		232.333	-0.45117
232.5	69.2725			232.5	70.1368		232.5	-0.38941		232.5	-0.45089
232.667	69.2629			232.667	70.1286		232.667	-0.38934		232.667	-0.45081
232.833	69.2531			232.833	70.1206		232.833	-0.38923		232.833	-0.45081
233	69.2424			233	70.1121		233	-0.38928		233	-0.45106
233.167	69.2327			233.167	70.1037		233.167	-0.38939		233.167	-0.45099
233.333	69.2234			233.333	70.0954		233.333	-0.38954		233.333	-0.45074
233.5	69.2143			233.5	70.087		233.5	-0.38967		233.5	-0.45064
233.667	69.2058			233.667	70.0788		233.667	-0.38968		233.667	-0.45014
233.833	69.1972			233.833	70.0708		233.833	-0.38965		233.833	-0.44976
234	69.1885			234	70.0628		234	-0.38966		234	-0.44935
234.167	69.1799			234.167	70.0549		234.167	-0.38967		234.167	-0.44886
234.333	69.1711			234.333	70.0475		234.333	-0.38954		234.333	-0.44826
234.5	69.1618			234.5	70.0397		234.5	-0.38933		234.5	-0.44758
234.667	69.1524			234.667	70.0318		234.667	-0.38901		234.667	-0.44699
234.833	69.1428			234.833	70.0237		234.833	-0.38855		234.833	-0.44621
235	69.1325			235	70.0147		235	-0.38821		235	-0.44526
235.167	69.1229			235.167	70.006		235.167	-0.38791		235.167	-0.44456
235.333	69.1134			235.333	69.9976		235.333	-0.38755		235.333	-0.4439
235.5	69.1038			235.5	69.9894		235.5	-0.38735		235.5	-0.4432
235.667	69.0945			235.667	69.9807		235.667	-0.38714		235.667	-0.4423
235.833	69.0849			235.833	69.9727		235.833	-0.38695		235.833	-0.44156
236	69.0754			236	69.9648		236	-0.38675		236	-0.44091
236.167	69.0664			236.167	69.9569		236.167	-0.38674		236.167	-0.44048
236.333	69.0573			236.333	69.9499		236.333	-0.38711		236.333	-0.44004
236.5	69.0483			236.5	69.9423		236.5	-0.38729		236.5	-0.43962
236.667	69.0395			236.667	69.9347		236.667	-0.38741		236.667	-0.43921
236.833	69.0306			236.833	69.9269		236.833	-0.3875		236.833	-0.43905
237	69.0216			237	69.9187		237	-0.38824		237	-0.43917
237.167	69.0122			237.167	69.9106		237.167	-0.38856		237.167	-0.43909
237.333	69.0026			237.333	69.9025		237.333	-0.38862		237.333	-0.43901
237.5	68.993			237.5	69.8944		237.5	-0.38852		237.5	-0.43895
237.667	68.9832			237.667	69.8858		237.667	-0.3885		237.667	-0.43936
237.833	68.9737			237.833	69.8776		237.833	-0.38855		237.833	-0.43954
238	68.964			238	69.8695		238	-0.38849		238	-0.43972
238.167	68.9542			238.167	69.8614		238.167	-0.38834		238.167	-0.43975
238.333	68.9458			238.333	69.8536		238.333	-0.38795		238.333	-0.44043
238.5	68.937			238.5	69.8458		238.5	-0.38793		238.5	-0.44072
238.667	68.9282			238.667	69.838		238.667	-0.38804		238.667	-0.44093
238.833	68.9195			238.833	69.8301		238.833	-0.38808		238.833	-0.44117
239	68.9111			239	69.8222		239	-0.38795		239	-0.44107
239.167	68.9025			239.167	69.8142		239.167	-0.38811		239.167	-0.44102
239.333	68.8938			239.333	69.8059		239.333	-0.38824		239.333	-0.44106
239.5	68.8849			239.5	69.7974		239.5	-0.38808		239.5	-0.44133
239.667	68.8758			239.667	69.7887		239.667	-0.38832		239.667	-0.44123
239.833	68.8668			239.833	69.7802		239.833	-0.38828		239.833	-0.44127
240	68.8578			240	69.7719		240	-0.38801		240	-0.44154
240.167	68.8486			240.167	69.7636		240.167	-0.38777		240.167	-0.44174
240.333	68.8388			240.333	69.7555		240.333	-0.38748		240.333	-0.44209
240.5	68.8289			240.5	69.7474		240.5	-0.38734		240.5	-0.4425
240.667	68.8189			240.667	69.7393		240.667	-0.38716		240.667	-0.44283
240.833	68.8089			240.833	69.7313		240.833	-0.38696		240.833	-0.44309
241	68.7981			241	69.7236		241	-0.38616		241	-0.44367
241.167	68.788			241.167	69.7157		241.167	-0.38592		241.167	-0.44391
241.333	68.7783			241.333	69.7078		241.333	-0.38577		241.333	-0.44423
241.5	68.7687			241.5	69.6999		241.5	-0.38557		241.5	-0.44449
241.667	68.7598			241.667	69.6918		241.667	-0.38568		241.667	-0.44473
241.833	68.7507			241.833	69.6836		241.833	-0.3855		241.833	-0.44487
242	68.7417			242	69.6753		242	-0.38522		242	-0.44489
242.167	68.7328			242.167	69.6669		242.167	-0.3851		242.167	-0.44475
242.333	68.7245			242.333	69.658		242.333	-0.38541		242.333	-0.44427
242.5	68.7161			242.5	69.6495		242.5	-0.38543		242.5	-0.44437
242.667	68.7076			242.667	69.6411		242.667	-0.38517		242.667	-0.44449
242.833	68.699			242.833	69.6326		242.833	-0.38484		242.833	-0.44463
243	68.6907			243	69.6248		243	-0.3846		243	-0.44466
243.167	68.6822			243.167	69.6169		243.167	-0.38434		243.167	-0.44478
243.333	68.6733			243.333	69.6091		243.333	-0.38401		243.333	-0.44489
243.5	68.6642			243.5	69.6016		243.5	-0.38371		243.5	-0.44499
243.667	68.6545			243.667	69.5948		243.667	-0.38359		243.667	-0.44526
243.833	68.6452			243.833	69.5875		243.833	-0.38335		243.833	-0.44532
244	68.6362			244	69.58		244	-0.38312		244	-0.44523
244.167	68.6273			244.167	69.5725		244.167	-0.38288		244.167	-0.44507
244.333	68.6181			244.333	69.5641		244.333	-0.38262		244.333	-0.44565
244.5	68.6091			244.5	69.5557		244.5	-0.38262		244.5	-0.44589
244.667	68.5997			244.667	69.5476		244.667	-0.38255		244.667	-0.44604
244.833	68.5902			244.833	69.5396		244.833	-0.38237		244.833	-0.44617
245	68.5813			245	69.5308		245	-0.38231		245	-0.44595
245.167	68.5727			245.167	69.5229		245.167	-0.38208		245.167	-0.44592
245.333	68.5642			245.333	69.515		245.333	-0.38195		245.333	-0.446
245.5	68.5557			245.5	69.507		245.5	-0.38194		245.5	-0.44627
245.667	68.5481			245.667	69.4997		245.667	-0.3823		245.667	-0.44641
245.833	68.5399			245.833	69.492		245.833	-0.38244		245.833	-0.44639
246	68.5313			246	69.4843		246	-0.38244		246	-0.44633
246.167	68.5225			246.167	69.4765		246.167	-0.38256		246.167	-0.44645
246.333	68.5131			246.333	69.4683		246.333	-0.38201		246.333	-0.44649
246.5	68.5036			246.5	69.46		246.5	-0.38173		246.5	-0.44645
246.667	68.4938			246.667	69.4513		246.667	-0.38154		246.667	-0.44655
246.833	68.4841			246.833	69.4423		246.833	-0.38132		246.833	-0.44657
247	68.4742			247	69.4332		247	-0.38199		247	-0.44644
247.167	68.465			247.167	69.4246		247.167	-0.38211		247.167	-0.44626
247.333	68.4559			247.333	69.4161		247.333	-0.38208		247.333	-0.44612
247.5	68.447			247.5	69.4077		247.5	-0.38192		247.5	-0.44606
247.667	68.4387			247.667	69.4003		247.667	-0.38162		247.667	-0.44598
247.833	68.4295			247.833	69.3927		247.833	-0.3814		247.833	-0.44596
248	68.4199			248	69.3851		248	-0.38143		248	-0.44589
248.167	68.4102			248.167	69.3775		248.167	-0.38163		248.167	-0.44572
248.333	68.4001			248.333	69.3704		248.333	-0.38174		248.333	-0.44521
248.5	68.3909			248.5	69.3628		248.5	-0.38176		248.5	-0.44498
248.667	68.382			248.667	69.3549		248.667	-0.38169		248.667	-0.44496
248.833	68.3733			248.833	69.3471		248.833	-0.38169		248.833	-0.44505
249	68.3656			249	69.3385		249	-0.38182		249	-0.4457
249.167	68.3569			249.167	69.3301		249.167	-0.38209		249.167	-0.44596
249.333	68.3478			249.333	69.3218		249.333	-0.38227		249.333	-0.44603
249.5	68.3384			249.5	69.3133		249.5	-0.38231		249.5	-0.44604
249.667	68.3284			249.667	69.3049		249.667	-0.38289		249.667	-0.44592
249.833	68.319			249.833	69.2965		249.833	-0.38339		249.833	-0.44609
250	68.3101			250	69.2882		250	-0.38383		250	-0.44645
250.167	68.3013			250.167	69.28		250.167	-0.38412		250.167	-0.44688
250.333	68.2926			250.333	69.272		250.333	-0.38451		250.333	-0.4476
250.5	68.2842			250.5	69.2638		250.5	-0.38486		250.5	-0.44808
250.667	68.2756			250.667	69.2555		250.667	-0.38523		250.667	-0.44834
250.833	68.2668			250.833	69.2472		250.833	-0.38552		250.833	-0.4486
251	68.258			251	69.2385		251	-0.38591		251	-0.44859
251.167	68.2487			251.167	69.2299		251.167	-0.38627		251.167	-0.44878
251.333	68.2395			251.333	69.2212		251.333	-0.38666		251.333	-0.44913
251.5	68.2305			251.5	69.2124		251.5	-0.38702		251.5	-0.44962
251.667	68.2209			251.667	69.2033		251.667	-0.38716		251.667	-0.45015
251.833	68.2118			251.833	69.1945		251.833	-0.38747		251.833	-0.45051
252	68.2032			252	69.1857		252	-0.38781		252	-0.45109
252.167	68.1946			252.167	69.177		252.167	-0.38804		252.167	-0.45171
252.333	68.1868			252.333	69.1683		252.333	-0.38861		252.333	-0.45174
252.5	68.1783			252.5	69.1598		252.5	-0.38902		252.5	-0.45198
252.667	68.1693			252.667	69.1513		252.667	-0.38941		252.667	-0.45231
252.833	68.1601			252.833	69.143		252.833	-0.38987		252.833	-0.45265
253	68.1503			253	69.1346		253	-0.39037		253	-0.45327
253.167	68.1405			253.167	69.1258		253.167	-0.39092		253.167	-0.45383
253.333	68.1305			253.333	69.1168		253.333	-0.39129		253.333	-0.45452
253.5	68.1205			253.5	69.1077		253.5	-0.39167		253.5	-0.45529
253.667	68.1107			253.667	69.098		253.667	-0.39232		253.667	-0.4556
253.833	68.1014			253.833	69.0884		253.833	-0.39289		253.833	-0.45589
254	68.0922			254	69.0791		254	-0.39344		254	-0.4563
254.167	68.0833			254.167	69.0701		254.167	-0.39417		254.167	-0.45682
254.333	68.0755			254.333	69.0614		254.333	-0.39471		254.333	-0.45753
254.5	68.0671			254.5	69.0529		254.5	-0.39528		254.5	-0.45818
254.667	68.0586			254.667	69.0448		254.667	-0.39585		254.667	-0.45875
254.833	68.0502			254.833	69.0367		254.833	-0.39637		254.833	-0.45924
255	68.0416			255	69.0295		255	-0.39693		255	-0.46003
255.167	68.0329			255.167	69.0218		255.167	-0.39765		255.167	-0.46077
255.333	68.0241			255.333	69.0138		255.333	-0.39836		255.333	-0.46144
255.5	68.015			255.5	69.0058		255.5	-0.39899		255.5	-0.46208
255.667	68.0051			255.667	68.997		255.667	-0.39978		255.667	-0.46282
255.833	67.9953			255.833	68.9878		255.833	-0.40039		255.833	-0.46321
256	67.9854			256	68.9783		256	-0.40082		256	-0.4636
256.167	67.9754			256.167	68.9687		256.167	-0.40137		256.167	-0.46404
256.333	67.9648			256.333	68.958		256.333	-0.40185		256.333	-0.46442
256.5	67.9551			256.5	68.9479		256.5	-0.40254		256.5	-0.46487
256.667	67.946			256.667	68.9378		256.667	-0.40325		256.667	-0.46539
256.833	67.9371			256.833	68.9277		256.833	-0.40395		256.833	-0.46608
257	67.9291			257	68.9176		257	-0.40433		257	-0.46625
257.167	67.9208			257.167	68.9078		257.167	-0.40495		257.167	-0.46665
257.333	67.9121			257.333	68.8984		257.333	-0.40553		257.333	-0.46713
257.5	67.9032			257.5	68.8894		257.5	-0.40612		257.5	-0.46772
257.667	67.894			257.667	68.881		257.667	-0.40727		257.667	-0.46859
257.833	67.8845			257.833	68.8722		257.833	-0.40845		257.833	-0.46939
258	67.8748			258	68.8632		258	-0.40954		258	-0.47017
258.167	67.865			258.167	68.8538		258.167	-0.41038		258.167	-0.47107
258.333	67.8542			258.333	68.8443		258.333	-0.41124		258.333	-0.47251
258.5	67.844			258.5	68.8345		258.5	-0.41202		258.5	-0.47367
258.667	67.8339			258.667	68.8247		258.667	-0.41287		258.667	-0.47466
258.833	67.824			258.833	68.8148		258.833	-0.41388		258.833	-0.47552
259	67.8145			259	68.8044		259	-0.41535		259	-0.47681
259.167	67.805			259.167	68.7944		259.167	-0.41638		259.167	-0.47807
259.333	67.7954			259.333	68.7846		259.333	-0.41729		259.333	-0.47946
259.5	67.7859			259.5	68.7748		259.5	-0.41825		259.5	-0.48109
259.667	67.7765			259.667	68.7654		259.667	-0.41894		259.667	-0.48298
259.833	67.7668			259.833	68.7557		259.833	-0.42014		259.833	-0.4846
260	67.757			260	68.7459		260	-0.42123		260	-0.4861
260.167	67.7471			260.167	68.7361		260.167	-0.42226		260.167	-0.48771
260.333	67.7367			260.333	68.7259		260.333	-0.42375		260.333	-0.48939
260.5	67.7264			260.5	68.7157		260.5	-0.42513		260.5	-0.49091
260.667	67.7161			260.667	68.7053		260.667	-0.42644		260.667	-0.49251
260.833	67.7056			260.833	68.6947		260.833	-0.42783		260.833	-0.49422
261	67.6949			261	68.6837		261	-0.42941		261	-0.49665
261.167	67.6843			261.167	68.6729		261.167	-0.43082		261.167	-0.49861
261.333	67.6738			261.333	68.6621		261.333	-0.43224		261.333	-0.50039
261.5	67.6634			261.5	68.6513		261.5	-0.43365		261.5	-0.50209
261.667	67.6533			261.667	68.6407		261.667	-0.43511		261.667	-0.50354
261.833	67.6433			261.833	68.6302		261.833	-0.43652		261.833	-0.50528
262	67.6333			262	68.6197		262	-0.43771		262	-0.50717
262.167	67.6233			262.167	68.6092		262.167	-0.43882		262.167	-0.5091
262.333	67.6137			262.333	68.5989		262.333	-0.44028		262.333	-0.51088
262.5	67.6038			262.5	68.5883		262.5	-0.44163		262.5	-0.51267
262.667	67.5938			262.667	68.5776		262.667	-0.44297		262.667	-0.51441
262.833	67.5839			262.833	68.5667		262.833	-0.44455		262.833	-0.5162
263	67.5737			263	68.5554		263	-0.44551		263	-0.51793
263.167	67.5637			263.167	68.5444		263.167	-0.44666		263.167	-0.51978
263.333	67.5536			263.333	68.5332		263.333	-0.44788		263.333	-0.52179
263.5	67.5435			263.5	68.5221		263.5	-0.44912		263.5	-0.52385
263.667	67.5334			263.667	68.5107		263.667	-0.45026		263.667	-0.52576
263.833	67.5233			263.833	68.4993		263.833	-0.45159		263.833	-0.5277
264	67.5131			264	68.4878		264	-0.45297		264	-0.52971
264.167	67.503			264.167	68.4763		264.167	-0.45439		264.167	-0.53175
264.333	67.4928			264.333	68.4645		264.333	-0.45583		264.333	-0.5339
264.5	67.4826			264.5	68.4527		264.5	-0.45719		264.5	-0.5361
264.667	67.4724			264.667	68.4409		264.667	-0.45842		264.667	-0.53845
264.833	67.4621			264.833	68.4291		264.833	-0.45954		264.833	-0.54095
265	67.4517			265	68.417		265	-0.46064		265	-0.54341
265.167	67.4409			265.167	68.4051		265.167	-0.46178		265.167	-0.54581
265.333	67.4298			265.333	68.3933		265.333	-0.46309		265.333	-0.54817
265.5	67.4186			265.5	68.3815		265.5	-0.46459		265.5	-0.5506
265.667	67.4068			265.667	68.3698		265.667	-0.46634		265.667	-0.55342
265.833	67.3951			265.833	68.3581		265.833	-0.468		265.833	-0.55595
266	67.3833			266	68.3463		266	-0.46983		266	-0.55845
266.167	67.3717			266.167	68.3342		266.167	-0.4717		266.167	-0.56085
266.333	67.36			266.333	68.3219		266.333	-0.47384		266.333	-0.56372
266.5	67.3485			266.5	68.3094		266.5	-0.47563		266.5	-0.56642
266.667	67.3371			266.667	68.2968		266.667	-0.47724		266.667	-0.56908
266.833	67.3257			266.833	68.2839		266.833	-0.47875		266.833	-0.57173
267	67.3146			267	68.2701		267	-0.48145		267	-0.57422
267.167	67.303			267.167	68.2568		267.167	-0.48344		267.167	-0.57663
267.333	67.2913			267.333	68.2435		267.333	-0.48524		267.333	-0.57909
267.5	67.2796			267.5	68.2301		267.5	-0.48699		267.5	-0.58177
267.667	67.2674			267.667	68.2163		267.667	-0.48863		267.667	-0.58421
267.833	67.2555			267.833	68.2025		267.833	-0.49027		267.833	-0.58676
268	67.2437			268	68.1886		268	-0.49194		268	-0.58947
268.167	67.232			268.167	68.1747		268.167	-0.49362		268.167	-0.59231
268.333	67.2205			268.333	68.1604		268.333	-0.49491		268.333	-0.59481
268.5	67.2089			268.5	68.1464		268.5	-0.49648		268.5	-0.59738
268.667	67.1974			268.667	68.1323		268.667	-0.49811		268.667	-0.59984
268.833	67.1858			268.833	68.1182		268.833	-0.49982		268.833	-0.60213
269	67.1742			269	68.1044		269	-0.50159		269	-0.60486
269.167	67.1623			269.167	68.0904		269.167	-0.50339		269.167	-0.60754
269.333	67.1503			269.333	68.0764		269.333	-0.50527		269.333	-0.6104
269.5	67.1382			269.5	68.0624		269.5	-0.50719		269.5	-0.61335
269.667	67.1252			269.667	68.048		269.667	-0.50877		269.667	-0.61618
269.833	67.1127			269.833	68.0335		269.833	-0.51046		269.833	-0.61923
270	67.1001			270	68.0189		270	-0.51214		270	-0.62236
270.167	67.0873			270.167	68.0041		270.167	-0.51389		270.167	-0.62546
270.333	67.0744			270.333	67.9886		270.333	-0.5163		270.333	-0.6285
270.5	67.0616			270.5	67.9732		270.5	-0.51835		270.5	-0.63147
270.667	67.0487			270.667	67.9577		270.667	-0.52044		270.667	-0.6345
270.833	67.0358			270.833	67.9421		270.833	-0.52275		270.833	-0.63748
271	67.0229			271	67.9258		271	-0.52516		271	-0.64124
271.167	67.0098			271.167	67.9095		271.167	-0.52742		271.167	-0.6446
271.333	66.9966			271.333	67.8932		271.333	-0.52958		271.333	-0.64772
271.5	66.9834			271.5	67.8767		271.5	-0.53154		271.5	-0.65086
271.667	66.97			271.667	67.8597		271.667	-0.53418		271.667	-0.65355
271.833	66.9565			271.833	67.8428		271.833	-0.53654		271.833	-0.65658
272	66.943			272	67.826		272	-0.53882		272	-0.65991
272.167	66.9296			272.167	67.8091		272.167	-0.54097		272.167	-0.66323
272.333	66.9159			272.333	67.7919		272.333	-0.54319		272.333	-0.66635
272.5	66.902			272.5	67.7747		272.5	-0.5456		272.5	-0.66948
272.667	66.8878			272.667	67.7575		272.667	-0.54809		272.667	-0.67279
272.833	66.8736			272.833	67.7402		272.833	-0.55058		272.833	-0.67614
273	66.8591			273	67.7223		273	-0.55264		273	-0.67944
273.167	66.8446			273.167	67.7044		273.167	-0.55501		273.167	-0.68263
273.333	66.8302			273.333	67.6864		273.333	-0.55735		273.333	-0.68597
273.5	66.8158			273.5	67.6682		273.5	-0.55956		273.5	-0.68937
273.667	66.8016			273.667	67.6495		273.667	-0.56227		273.667	-0.6926
273.833	66.7874			273.833	67.6309		273.833	-0.56495		273.833	-0.69587
274	66.7731			274	67.6121		274	-0.5675		274	-0.69933
274.167	66.7587			274.167	67.5932		274.167	-0.56991		274.167	-0.70298
274.333	66.7445			274.333	67.574		274.333	-0.57285		274.333	-0.70692
274.5	66.7301			274.5	67.5551		274.5	-0.57569		274.5	-0.71067
274.667	66.7158			274.667	67.5362		274.667	-0.57844		274.667	-0.71447
274.833	66.7014			274.833	67.5173		274.833	-0.58103		274.833	-0.71834
275	66.6867			275	67.4983		275	-0.58356		275	-0.72265
275.167	66.672			275.167	67.4793		275.167	-0.58636		275.167	-0.72652
275.333	66.6572			275.333	67.46		275.333	-0.58907		275.333	-0.73018
275.5	66.6423			275.5	67.4406		275.5	-0.59183		275.5	-0.73389
275.667	66.6268			275.667	67.4206		275.667	-0.5952		275.667	-0.73831
275.833	66.6113			275.833	67.4004		275.833	-0.59818		275.833	-0.74229
276	66.5958			276	67.3802		276	-0.60087		276	-0.74615
276.167	66.5802			276.167	67.3599		276.167	-0.60345		276.167	-0.74986
276.333	66.5644			276.333	67.3391		276.333	-0.60656		276.333	-0.75303
276.5	66.5491			276.5	67.3186		276.5	-0.60968		276.5	-0.75655
276.667	66.534			276.667	67.298		276.667	-0.61272		276.667	-0.76029
276.833	66.5189			276.833	67.2775		276.833	-0.61573		276.833	-0.76413
277	66.5044			277	67.2571		277	-0.6188		277	-0.76755
277.167	66.4895			277.167	67.2364		277.167	-0.62161		277.167	-0.77123
277.333	66.4743			277.333	67.2153		277.333	-0.62427		277.333	-0.77485
277.5	66.459			277.5	67.1942		277.5	-0.62683		277.5	-0.77846
277.667	66.4428			277.667	67.1721		277.667	-0.62966		277.667	-0.78203
277.833	66.4264			277.833	67.15		277.833	-0.63261		277.833	-0.7858
278	66.4097			278	67.1276		278	-0.6355		278	-0.7897
278.167	66.3927			278.167	67.105		278.167	-0.63853		278.167	-0.79362
278.333	66.3743			278.333	67.0813		278.333	-0.6413		278.333	-0.79784
278.5	66.3564			278.5	67.0579		278.5	-0.64439		278.5	-0.80189
278.667	66.3385			278.667	67.0347		278.667	-0.64755		278.667	-0.80584
278.833	66.3207			278.833	67.0114		278.833	-0.65062		278.833	-0.8098
279	66.3028			279	66.988		279	-0.65371		279	-0.81374
279.167	66.2852			279.167	66.9649		279.167	-0.65685		279.167	-0.81766
279.333	66.2677			279.333	66.942		279.333	-0.65991		279.333	-0.82174
279.5	66.2503			279.5	66.9191		279.5	-0.66304		279.5	-0.826
279.667	66.2334			279.667	66.8964		279.667	-0.66655		279.667	-0.83025
279.833	66.216			279.833	66.8732		279.833	-0.66963		279.833	-0.83427
280	66.1986			280	66.8498		280	-0.67256		280	-0.8384
280.167	66.1812			280.167	66.8262		280.167	-0.67555		280.167	-0.84257
280.333	66.1635			280.333	66.8017		280.333	-0.67803		280.333	-0.84677
280.5	66.1458			280.5	66.7774		280.5	-0.68084		280.5	-0.85077
280.667	66.128			280.667	66.7529		280.667	-0.68371		280.667	-0.85478
280.833	66.1101			280.833	66.7284		280.833	-0.68667		280.833	-0.85883
281	66.0918			281	66.7031		281	-0.68968		281	-0.86262
281.167	66.0734			281.167	66.6781		281.167	-0.69292		281.167	-0.86635
281.333	66.055			281.333	66.653		281.333	-0.69616		281.333	-0.87006
281.5	66.0366			281.5	66.6277		281.5	-0.69927		281.5	-0.87373
281.667	66.0179			281.667	66.6021		281.667	-0.70253		281.667	-0.87717
281.833	65.9996			281.833	66.5767		281.833	-0.70567		281.833	-0.88082
282	65.9814			282	66.5511		282	-0.70881		282	-0.88449
282.167	65.9632			282.167	66.5256		282.167	-0.71189		282.167	-0.88823
282.333	65.9451			282.333	66.4997		282.333	-0.71572		282.333	-0.89146
282.5	65.9264			282.5	66.4738		282.5	-0.71917		282.5	-0.89496
282.667	65.9077			282.667	66.4477		282.667	-0.72243		282.667	-0.89854
282.833	65.8889			282.833	66.4216		282.833	-0.7257		282.833	-0.90228
283	65.8693			283	66.395		283	-0.72904		283	-0.90604
283.167	65.8501			283.167	66.3686		283.167	-0.73252		283.167	-0.90956
283.333	65.8309			283.333	66.3421		283.333	-0.73597		283.333	-0.91304
283.5	65.8115			283.5	66.3156		283.5	-0.73946		283.5	-0.91642
283.667	65.7919			283.667	66.2887		283.667	-0.74279		283.667	-0.92
283.833	65.7722			283.833	66.2618		283.833	-0.74608		283.833	-0.92365
284	65.7523			284	66.2346		284	-0.74958		284	-0.92721
284.167	65.7323			284.167	66.2074		284.167	-0.7533		284.167	-0.93084
284.333	65.7114			284.333	66.1794		284.333	-0.75708		284.333	-0.93396
284.5	65.6908			284.5	66.1516		284.5	-0.76057		284.5	-0.93711
284.667	65.67			284.667	66.1236		284.667	-0.76401		284.667	-0.94031
284.833	65.649			284.833	66.0956		284.833	-0.76741		284.833	-0.94345
285	65.6273			285	66.0669		285	-0.771		285	-0.94652
285.167	65.6057			285.167	66.0385		285.167	-0.77467		285.167	-0.94965
285.333	65.5841			285.333	66.0102		285.333	-0.77844		285.333	-0.95287
285.5	65.5624			285.5	65.9819		285.5	-0.78223		285.5	-0.95619
285.667	65.5404			285.667	65.9536		285.667	-0.78633		285.667	-0.95906
285.833	65.5187			285.833	65.9251		285.833	-0.79012		285.833	-0.96215
286	65.4969			286	65.8966		286	-0.79367		286	-0.96536
286.167	65.4752			286.167	65.8679		286.167	-0.79702		286.167	-0.96867
286.333	65.4532			286.333	65.839		286.333	-0.80073		286.333	-0.97174
286.5	65.4312			286.5	65.81		286.5	-0.80451		286.5	-0.97487
286.667	65.4091			286.667	65.7808		286.667	-0.80822		286.667	-0.97798
286.833	65.3871			286.833	65.7516		286.833	-0.81184		286.833	-0.98103
287	65.365			287	65.7219		287	-0.81573		287	-0.98416
287.167	65.3432			287.167	65.6925		287.167	-0.8196		287.167	-0.98711
287.333	65.3213			287.333	65.6631		287.333	-0.82344		287.333	-0.99003
287.5	65.2995			287.5	65.6338		287.5	-0.82725		287.5	-0.99294
287.667	65.2781			287.667	65.6044		287.667	-0.83063		287.667	-0.9954
287.833	65.2562			287.833	65.5749		287.833	-0.83412		287.833	-0.99794
288	65.234			288	65.5453		288	-0.83768		288	-1.00049
288.167	65.2117			288.167	65.5156		288.167	-0.84119		288.167	-1.00305
288.333	65.1887			288.333	65.4857		288.333	-0.84502		288.333	-1.00498
288.5	65.1658			288.5	65.4557		288.5	-0.8486		288.5	-1.00722
288.667	65.1429			288.667	65.4259		288.667	-0.85224		288.667	-1.00947
288.833	65.1199			288.833	65.3961		288.833	-0.85587		288.833	-1.01171
289	65.0964			289	65.3659		289	-0.85882		289	-1.01364
289.167	65.0731			289.167	65.3358		289.167	-0.86208		289.167	-1.01574
289.333	65.0498			289.333	65.3055		289.333	-0.86554		289.333	-1.01782
289.5	65.0265			289.5	65.275		289.5	-0.86902		289.5	-1.01984
289.667	65.003			289.667	65.2441		289.667	-0.87222		289.667	-1.0216
289.833	64.9795			289.833	65.213		289.833	-0.87555		289.833	-1.02344
290	64.9559			290	65.182		290	-0.8789		290	-1.02532
290.167	64.9324			290.167	65.1509		290.167	-0.88207		290.167	-1.02729
290.333	64.9087			290.333	65.1197		290.333	-0.8854		290.333	-1.02871
290.5	64.8851			290.5	65.0891		290.5	-0.88879		290.5	-1.03016
290.667	64.8615			290.667	65.0586		290.667	-0.89197		290.667	-1.03165
290.833	64.8377			290.833	65.0282		290.833	-0.89504		290.833	-1.03311
291	64.8138			291	64.9983		291	-0.89817		291	-1.03389
291.167	64.7896			291.167	64.9679		291.167	-0.90134		291.167	-1.03491
291.333	64.7652			291.333	64.9373		291.333	-0.90454		291.333	-1.03593
291.5	64.7406			291.5	64.9066		291.5	-0.90761		291.5	-1.037
291.667	64.7152			291.667	64.8754		291.667	-0.91067		291.667	-1.03729
291.833	64.69			291.833	64.8445		291.833	-0.91368		291.833	-1.03773
292	64.6646			292	64.8138		292	-0.91662		292	-1.03811
292.167	64.6391			292.167	64.7832		292.167	-0.91949		292.167	-1.03857
292.333	64.6131			292.333	64.7528		292.333	-0.9222		292.333	-1.03833
292.5	64.5873			292.5	64.7222		292.5	-0.92515		292.5	-1.03851
292.667	64.5616			292.667	64.6915		292.667	-0.92798		292.667	-1.03887
292.833	64.5359			292.833	64.6609		292.833	-0.93065		292.833	-1.03927
293	64.5103			293	64.6301		293	-0.93319		293	-1.03894
293.167	64.4849			293.167	64.5993		293.167	-0.93576		293.167	-1.03884
293.333	64.4594			293.333	64.5685		293.333	-0.93824		293.333	-1.03869
293.5	64.4339			293.5	64.5376		293.5	-0.94065		293.5	-1.03842
293.667	64.4087			293.667	64.5066		293.667	-0.94307		293.667	-1.03783
293.833	64.3833			293.833	64.476		293.833	-0.94553		293.833	-1.03728
294	64.3579			294	64.4456		294	-0.9482		294	-1.03678
294.167	64.3326			294.167	64.4152		294.167	-0.95098		294.167	-1.0361
294.333	64.3073			294.333	64.3857		294.333	-0.95348		294.333	-1.03477
294.5	64.2822			294.5	64.3561		294.5	-0.95608		294.5	-1.0337
294.667	64.257			294.667	64.3266		294.667	-0.95868		294.667	-1.03265
294.833	64.2317			294.833	64.297		294.833	-0.96131		294.833	-1.03162
295	64.2063			295	64.2679		295	-0.96413		295	-1.02954
295.167	64.1804			295.167	64.2383		295.167	-0.96663		295.167	-1.02796
295.333	64.1542			295.333	64.2086		295.333	-0.96915		295.333	-1.02642
295.5	64.1278			295.5	64.1789		295.5	-0.97171		295.5	-1.02484
295.667	64.1003			295.667	64.1487		295.667	-0.97438		295.667	-1.02253
295.833	64.0731			295.833	64.1188		295.833	-0.97688		295.833	-1.02073
296	64.046			296	64.0889		296	-0.97926		296	-1.01909
296.167	64.019			296.167	64.059		296.167	-0.98165		296.167	-1.01732
296.333	63.9919			296.333	64.0293		296.333	-0.98355		296.333	-1.01515
296.5	63.9649			296.5	63.9997		296.5	-0.98547		296.5	-1.01304
296.667	63.9379			296.667	63.9702		296.667	-0.98744		296.667	-1.0109
296.833	63.9108			296.833	63.9409		296.833	-0.98948		296.833	-1.00881
297	63.8837			297	63.9122		297	-0.99161		297	-1.0061
297.167	63.8565			297.167	63.8835		297.167	-0.99353		297.167	-1.0036
297.333	63.8291			297.333	63.855		297.333	-0.99541		297.333	-1.00111
297.5	63.8016			297.5	63.8265		297.5	-0.99738		297.5	-0.99863
297.667	63.7735			297.667	63.7985		297.667	-0.99917		297.667	-0.99573
297.833	63.7457			297.833	63.7701		297.833	-1.00103		297.833	-0.99295
298	63.7179			298	63.7416		298	-1.00272		298	-0.99001
298.167	63.69			298.167	63.713		298.167	-1.00442		298.167	-0.98705
298.333	63.662			298.333	63.6841		298.333	-1.00626		298.333	-0.98357
298.5	63.6339			298.5	63.6556		298.5	-1.00796		298.5	-0.98037
298.667	63.606			298.667	63.6274		298.667	-1.00965		298.667	-0.97724
298.833	63.5782			298.833	63.5996		298.833	-1.01137		298.833	-0.97421
299	63.5505			299	63.5726		299	-1.01306		299	-0.9705
299.167	63.5229			299.167	63.5457		299.167	-1.0149		299.167	-0.96683
299.333	63.4955			299.333	63.519		299.333	-1.01672		299.333	-0.96331
299.5	63.468			299.5	63.4923		299.5	-1.01851		299.5	-0.95971
299.667	63.4411			299.667	63.4664		299.667	-1.01998		299.667	-0.95584
299.833	63.4139			299.833	63.4398		299.833	-1.02154		299.833	-0.95225
300	63.3866			300	63.413		300	-1.02327		300	-0.94847
300.167	63.3591			300.167	63.3861		300.167	-1.02499		300.167	-0.9447
300.333	63.3313			300.333	63.3587		300.333	-1.0267		300.333	-0.94067
300.5	63.3033			300.5	63.3318		300.5	-1.02826		300.5	-0.93673
300.667	63.2751			300.667	63.3052		300.667	-1.02988		300.667	-0.93268
300.833	63.2468			300.833	63.2787		300.833	-1.0315		300.833	-0.92876
301	63.2178			301	63.2529		301	-1.03274		301	-0.92443
301.167	63.1892			301.167	63.2273		301.167	-1.03397		301.167	-0.92043
301.333	63.1607			301.333	63.2019		301.333	-1.0353		301.333	-0.91642
301.5	63.1321			301.5	63.1768		301.5	-1.03669		301.5	-0.91234
301.667	63.1038			301.667	63.1528		301.667	-1.03827		301.667	-0.90814
301.833	63.0755			301.833	63.1284		301.833	-1.03984		301.833	-0.90408
302	63.0473			302	63.104		302	-1.04134		302	-0.90005
302.167	63.0189			302.167	63.0795		302.167	-1.04274		302.167	-0.89607
302.333	62.9909			302.333	63.0554		302.333	-1.04384		302.333	-0.89183
302.5	62.9627			302.5	63.0312		302.5	-1.04475		302.5	-0.88754
302.667	62.9343			302.667	63.0071		302.667	-1.04564		302.667	-0.88332
302.833	62.906			302.833	62.9831		302.833	-1.04661		302.833	-0.87906
303	62.8777			303	62.9597		303	-1.04771		303	-0.87461
303.167	62.8495			303.167	62.9365		303.167	-1.04882		303.167	-0.87039
303.333	62.8213			303.333	62.9136		303.333	-1.0499		303.333	-0.86628
303.5	62.7933			303.5	62.8909		303.5	-1.05096		303.5	-0.86216
303.667	62.7656			303.667	62.8695		303.667	-1.05106		303.667	-0.85797
303.833	62.7377			303.833	62.8476		303.833	-1.05175		303.833	-0.85394
304	62.7096			304	62.8257		304	-1.05266		304	-0.84982
304.167	62.6816			304.167	62.8038		304.167	-1.05362		304.167	-0.84567
304.333	62.6534			304.333	62.7823		304.333	-1.05482		304.333	-0.84165
304.5	62.625			304.5	62.7606		304.5	-1.05579		304.5	-0.83759
304.667	62.5966			304.667	62.739		304.667	-1.0566		304.667	-0.83376
304.833	62.5683			304.833	62.7174		304.833	-1.05748		304.833	-0.82988
305	62.5396			305	62.6962		305	-1.05854		305	-0.82646
305.167	62.5113			305.167	62.6751		305.167	-1.05922		305.167	-0.82279
305.333	62.4832			305.333	62.654		305.333	-1.05976		305.333	-0.81912
305.5	62.4552			305.5	62.6329		305.5	-1.06026		305.5	-0.81544
305.667	62.4275			305.667	62.6124		305.667	-1.0609		305.667	-0.81182
305.833	62.3995			305.833	62.5916		305.833	-1.06152		305.833	-0.80817
306	62.3714			306	62.5707		306	-1.06199		306	-0.80438
306.167	62.3432			306.167	62.5499		306.167	-1.06226		306.167	-0.80048
306.333	62.3143			306.333	62.5289		306.333	-1.06249		306.333	-0.79743
306.5	62.2853			306.5	62.5081		306.5	-1.06289		306.5	-0.79417
306.667	62.2562			306.667	62.4873		306.667	-1.06331		306.667	-0.79072
306.833	62.2269			306.833	62.4665		306.833	-1.06377		306.833	-0.78714
307	62.1967			307	62.4459		307	-1.06373		307	-0.7837
307.167	62.1671			307.167	62.4256		307.167	-1.06389		307.167	-0.78043
307.333	62.1377			307.333	62.4054		307.333	-1.06424		307.333	-0.77712
307.5	62.1084			307.5	62.3854		307.5	-1.06459		307.5	-0.7739
307.667	62.0796			307.667	62.3664		307.667	-1.06458		307.667	-0.77103
307.833	62.051			307.833	62.3475		307.833	-1.06472		307.833	-0.76804
308	62.0226			308	62.3287		308	-1.06504		308	-0.76505
308.167	61.9945			308.167	62.31		308.167	-1.06531		308.167	-0.76218
308.333	61.9671			308.333	62.2922		308.333	-1.0656		308.333	-0.75982
308.5	61.9391			308.5	62.2738		308.5	-1.06571		308.5	-0.75723
308.667	61.911			308.667	62.2552		308.667	-1.06572		308.667	-0.75471
308.833	61.8827			308.833	62.2365		308.833	-1.06581		308.833	-0.75223
309	61.854			309	62.2173		309	-1.06605		309	-0.75038
309.167	61.8254			309.167	62.1984		309.167	-1.06634		309.167	-0.74818
309.333	61.7968			309.333	62.1794		309.333	-1.06641		309.333	-0.74597
309.5	61.7681			309.5	62.1606		309.5	-1.06639		309.5	-0.7438
309.667	61.7391			309.667	62.1421		309.667	-1.06641		309.667	-0.74187
309.833	61.7104			309.833	62.1238		309.833	-1.06669		309.833	-0.73985
310	61.6818			310	62.1058		310	-1.06698		310	-0.73776
310.167	61.6532			310.167	62.0879		310.167	-1.06721		310.167	-0.73571
310.333	61.6248			310.333	62.0705		310.333	-1.06745		310.333	-0.73414
310.5	61.5964			310.5	62.0526		310.5	-1.06773		310.5	-0.73252
310.667	61.5679			310.667	62.0344		310.667	-1.06782		310.667	-0.73096
310.833	61.5393			310.833	62.0161		310.833	-1.06781		310.833	-0.72935
311	61.511			311	61.9971		311	-1.06765		311	-0.72785
311.167	61.4826			311.167	61.9784		311.167	-1.06753		311.167	-0.72625
311.333	61.4542			311.333	61.9599		311.333	-1.06761		311.333	-0.72468
311.5	61.4257			311.5	61.9414		311.5	-1.06763		311.5	-0.72314
311.667	61.3975			311.667	61.923		311.667	-1.0675		311.667	-0.72231
311.833	61.3694			311.833	61.9048		311.833	-1.06725		311.833	-0.72116
312	61.3416			312	61.8866		312	-1.06689		312	-0.71993
312.167	61.3139			312.167	61.8686		312.167	-1.06649		312.167	-0.7186
312.333	61.2868			312.333	61.8514		312.333	-1.0657		312.333	-0.71768
312.5	61.2597			312.5	61.8341		312.5	-1.06523		312.5	-0.71656
312.667	61.2326			312.667	61.8169		312.667	-1.06496		312.667	-0.7155
312.833	61.2056			312.833	61.7998		312.833	-1.06482		312.833	-0.71465
313	61.1791			313	61.7833		313	-1.06411		313	-0.71371
313.167	61.1521			313.167	61.7666		313.167	-1.06365		313.167	-0.71263
313.333	61.1248			313.333	61.7499		313.333	-1.06321		313.333	-0.71157
313.5	61.0975			313.5	61.7332		313.5	-1.06276		313.5	-0.71069
313.667	61.0695			313.667	61.7167		313.667	-1.06214		313.667	-0.71013
313.833	61.0415			313.833	61.7		313.833	-1.06152		313.833	-0.70935
314	61.0135			314	61.6831		314	-1.06102		314	-0.70842
314.167	60.9855			314.167	61.6661		314.167	-1.06062		314.167	-0.70753
314.333	60.9573			314.333	61.6487		314.333	-1.06013		314.333	-0.70671
314.5	60.9295			314.5	61.6312		314.5	-1.0596		314.5	-0.70584
314.667	60.9017			314.667	61.6138		314.667	-1.05914		314.667	-0.70523
314.833	60.8739			314.833	61.5962		314.833	-1.05872		314.833	-0.70478
315	60.8465			315	61.5784		315	-1.058		315	-0.70435
315.167	60.8187			315.167	61.5611		315.167	-1.05739		315.167	-0.70354
315.333	60.7909			315.333	61.5441		315.333	-1.05667		315.333	-0.70271
315.5	60.763			315.5	61.5274		315.5	-1.05613		315.5	-0.70206
315.667	60.7352			315.667	61.5114		315.667	-1.05571		315.667	-0.70106
315.833	60.7077			315.833	61.4952		315.833	-1.05519		315.833	-0.70033
316	60.6804			316	61.479		316	-1.05462		316	-0.69994
316.167	60.6532			316.167	61.4626		316.167	-1.05405		316.167	-0.69958
316.333	60.6267			316.333	61.4463		316.333	-1.05325		316.333	-0.69928
316.5	60.5999			316.5	61.4297		316.5	-1.05266		316.5	-0.69886
316.667	60.573			316.667	61.4129		316.667	-1.05217		316.667	-0.6985
316.833	60.5462			316.833	61.3961		316.833	-1.05161		316.833	-0.6981
317	60.5194			317	61.3788		317	-1.05133		317	-0.69772
317.167	60.4925			317.167	61.3618		317.167	-1.05111		317.167	-0.69733
317.333	60.4653			317.333	61.3449		317.333	-1.05095		317.333	-0.69699
317.5	60.438			317.5	61.3281		317.5	-1.05081		317.5	-0.69672
317.667	60.4105			317.667	61.3114		317.667	-1.05057		317.667	-0.69653
317.833	60.3829			317.833	61.2946		317.833	-1.05025		317.833	-0.69635
318	60.3553			318	61.2779		318	-1.04996		318	-0.69634
318.167	60.3278			318.167	61.2613		318.167	-1.04962		318.167	-0.69637
318.333	60.3002			318.333	61.245		318.333	-1.04973		318.333	-0.69624
318.5	60.273			318.5	61.2288		318.5	-1.04947		318.5	-0.69605
318.667	60.2462			318.667	61.2127		318.667	-1.0491		318.667	-0.69591
318.833	60.2195			318.833	61.1967		318.833	-1.04866		318.833	-0.69589
319	60.1937			319	61.1815		319	-1.04794		319	-0.69648
319.167	60.1677			319.167	61.1662		319.167	-1.04732		319.167	-0.69671
319.333	60.1417			319.333	61.151		319.333	-1.04668		319.333	-0.69679
319.5	60.1158			319.5	61.1359		319.5	-1.04609		319.5	-0.69683
319.667	60.0906			319.667	61.1211		319.667	-1.04518		319.667	-0.697
319.833	60.0651			319.833	61.1059		319.833	-1.04468		319.833	-0.69717
320	60.0396			320	61.0904		320	-1.04426		320	-0.69729
320.167	60.0141			320.167	61.0748		320.167	-1.04378		320.167	-0.69747
320.333	59.9881			320.333	61.0583		320.333	-1.04286		320.333	-0.69765
320.5	59.9619			320.5	61.0419		320.5	-1.04199		320.5	-0.69782
320.667	59.9353			320.667	61.0252		320.667	-1.04121		320.667	-0.69802
320.833	59.9085			320.833	61.0085		320.833	-1.04041		320.833	-0.69816
321	59.8808			321	60.9909		321	-1.03984		321	-0.69811
321.167	59.8534			321.167	60.9738		321.167	-1.0391		321.167	-0.69815
321.333	59.826			321.333	60.9568		321.333	-1.03836		321.333	-0.69808
321.5	59.7987			321.5	60.9399		321.5	-1.0375		321.5	-0.69819
321.667	59.7715			321.667	60.9235		321.667	-1.03643		321.667	-0.69867
321.833	59.7447			321.833	60.9072		321.833	-1.03558		321.833	-0.69893
322	59.7181			322	60.891		322	-1.0348		322	-0.69901
322.167	59.6917			322.167	60.8748		322.167	-1.03396		322.167	-0.699
322.333	59.6662			322.333	60.8592		322.333	-1.0334		322.333	-0.69907
322.5	59.6404			322.5	60.8432		322.5	-1.03295		322.5	-0.69922
322.667	59.6146			322.667	60.8271		322.667	-1.03244		322.667	-0.69929
322.833	59.5887			322.833	60.8109		322.833	-1.03189		322.833	-0.69921
323	59.563			323	60.7943		323	-1.03134		323	-0.69966
323.167	59.5369			323.167	60.7777		323.167	-1.0307		323.167	-0.69986
323.333	59.5104			323.333	60.7611		323.333	-1.03022		323.333	-0.70001
323.5	59.4839			323.5	60.7444		323.5	-1.02977		323.5	-0.70018
323.667	59.4566			323.667	60.7273		323.667	-1.02935		323.667	-0.70021
323.833	59.4295			323.833	60.7105		323.833	-1.02869		323.833	-0.70044
324	59.4025			324	60.6939		324	-1.028		324	-0.70064
324.167	59.3755			324.167	60.6773		324.167	-1.02735		324.167	-0.70087
324.333	59.3485			324.333	60.6612		324.333	-1.02654		324.333	-0.70112
324.5	59.3219			324.5	60.6452		324.5	-1.02581		324.5	-0.70147
324.667	59.2955			324.667	60.6294		324.667	-1.02515		324.667	-0.70188
324.833	59.2693			324.833	60.6137		324.833	-1.02428		324.833	-0.70231
325	59.2441			325	60.5987		325	-1.0236		325	-0.70311
325.167	59.2187			325.167	60.5833		325.167	-1.02313		325.167	-0.70368
325.333	59.1932			325.333	60.5678		325.333	-1.0225		325.333	-0.70425
325.5	59.1678			325.5	60.5521		325.5	-1.02175		325.5	-0.70482
325.667	59.1426			325.667	60.5362		325.667	-1.02112		325.667	-0.70534
325.833	59.1168			325.833	60.5202		325.833	-1.02055		325.833	-0.70567
326	59.0909			326	60.504		326	-1.01987		326	-0.70584
326.167	59.0649			326.167	60.4877		326.167	-1.01933		326.167	-0.70596
326.333	59.0382			326.333	60.4709		326.333	-1.01878		326.333	-0.70636
326.5	59.012			326.5	60.4544		326.5	-1.0182		326.5	-0.7068
326.667	58.9859			326.667	60.438		326.667	-1.01747		326.667	-0.70711
326.833	58.9597			326.833	60.4216		326.833	-1.01659		326.833	-0.70746
327	58.9335			327	60.4053		327	-1.01598		327	-0.70733
327.167	58.9073			327.167	60.389		327.167	-1.01537		327.167	-0.70783
327.333	58.8812			327.333	60.3729		327.333	-1.01488		327.333	-0.70837
327.5	58.8552			327.5	60.3568		327.5	-1.01447		327.5	-0.70886
327.667	58.8292			327.667	60.3411		327.667	-1.01427		327.667	-0.7094
327.833	58.8034			327.833	60.3254		327.833	-1.01398		327.833	-0.70988
328	58.7777			328	60.3098		328	-1.01381		328	-0.71026
328.167	58.752			328.167	60.2942		328.167	-1.01377		328.167	-0.71065
328.333	58.7267			328.333	60.2787		328.333	-1.0134		328.333	-0.7115
328.5	58.7012			328.5	60.2629		328.5	-1.01294		328.5	-0.71208
328.667	58.6756			328.667	60.2469		328.667	-1.01267		328.667	-0.71253
328.833	58.65			328.833	60.2308		328.833	-1.01258		328.833	-0.71293
329	58.6244			329	60.2141		329	-1.01278		329	-0.71328
329.167	58.5989			329.167	60.1976		329.167	-1.01263		329.167	-0.71375
329.333	58.5735			329.333	60.1812		329.333	-1.01256		329.333	-0.71421
329.5	58.5482			329.5	60.1648		329.5	-1.01244		329.5	-0.71459
329.667	58.5231			329.667	60.1483		329.667	-1.01221		329.667	-0.71503
329.833	58.498			329.833	60.132		329.833	-1.01219		329.833	-0.71565
330	58.4728			330	60.1157		330	-1.01215		330	-0.7162
330.167	58.4474			330.167	60.0994		330.167	-1.01213		330.167	-0.71671
330.333	58.4221			330.333	60.0832		330.333	-1.01221		330.333	-0.71701
330.5	58.3966			330.5	60.0669		330.5	-1.01219		330.5	-0.71729
330.667	58.3711			330.667	60.0507		330.667	-1.01226		330.667	-0.71769
330.833	58.3454			330.833	60.0344		330.833	-1.01233		330.833	-0.71821
331	58.3194			331	60.0182		331	-1.01259		331	-0.71854
331.167	58.2935			331.167	60.002		331.167	-1.0125		331.167	-0.71865
331.333	58.2678			331.333	59.9857		331.333	-1.01237		331.333	-0.71876
331.5	58.242			331.5	59.9694		331.5	-1.01213		331.5	-0.71914
331.667	58.2163			331.667	59.9531		331.667	-1.01192		331.667	-0.71918
331.833	58.1907			331.833	59.9369		331.833	-1.01183		331.833	-0.71943
332	58.165			332	59.9207		332	-1.01164		332	-0.71969
332.167	58.1394			332.167	59.9045		332.167	-1.01143		332.167	-0.72006
332.333	58.114			332.333	59.8886		332.333	-1.01113		332.333	-0.72047
332.5	58.0886			332.5	59.8727		332.5	-1.01084		332.5	-0.72059
332.667	58.0632			332.667	59.8568		332.667	-1.01046		332.667	-0.7206
332.833	58.0376			332.833	59.8408		332.833	-1.01002		332.833	-0.72076
333	58.0117			333	59.8249		333	-1.00947		333	-0.72136
333.167	57.9855			333.167	59.8088		333.167	-1.00906		333.167	-0.72163
333.333	57.9591			333.333	59.7926		333.333	-1.00875		333.333	-0.72189
333.5	57.9327			333.5	59.7765		333.5	-1.00852		333.5	-0.72207
333.667	57.9057			333.667	59.76		333.667	-1.00835		333.667	-0.72214
333.833	57.8793			333.833	59.7439		333.833	-1.00822		333.833	-0.72229
334	57.8533			334	59.7278		334	-1.00806		334	-0.72246
334.167	57.8274			334.167	59.7117		334.167	-1.00785		334.167	-0.72273
334.333	57.8022			334.333	59.6958		334.333	-1.00804		334.333	-0.7231
334.5	57.7768			334.5	59.6798		334.5	-1.00832		334.5	-0.72337
334.667	57.7513			334.667	59.6638		334.667	-1.00861		334.667	-0.72377
334.833	57.7258			334.833	59.6478		334.833	-1.00888		334.833	-0.72398
335	57.7003			335	59.6316		335	-1.00975		335	-0.72436
335.167	57.6746			335.167	59.6156		335.167	-1.01024		335.167	-0.72471
335.333	57.6487			335.333	59.5997		335.333	-1.0107		335.333	-0.72505
335.5	57.6227			335.5	59.5838		335.5	-1.01114		335.5	-0.72546
335.667	57.5962			335.667	59.5682		335.667	-1.01181		335.667	-0.72613
335.833	57.57			335.833	59.5526		335.833	-1.01226		335.833	-0.72666
336	57.5438			336	59.537		336	-1.01269		336	-0.72714
336.167	57.5178			336.167	59.5212		336.167	-1.01311		336.167	-0.7277
336.333	57.4917			336.333	59.5053		336.333	-1.01377		336.333	-0.72832
336.5	57.4658			336.5	59.4891		336.5	-1.01432		336.5	-0.72884
336.667	57.4399			336.667	59.4727		336.667	-1.01482		336.667	-0.72921
336.833	57.4142			336.833	59.4561		336.833	-1.01529		336.833	-0.72957
337	57.3886			337	59.4386		337	-1.01528		337	-0.73008
337.167	57.3627			337.167	59.4217		337.167	-1.01529		337.167	-0.73051
337.333	57.3368			337.333	59.4048		337.333	-1.01529		337.333	-0.73087
337.5	57.3108			337.5	59.388		337.5	-1.01541		337.5	-0.73123
337.667	57.2845			337.667	59.3713		337.667	-1.01538		337.667	-0.73153
337.833	57.2583			337.833	59.3547		337.833	-1.01544		337.833	-0.73188
338	57.2322			338	59.3382		338	-1.0156		338	-0.73221
338.167	57.206			338.167	59.3217		338.167	-1.0157		338.167	-0.73249
338.333	57.18			338.333	59.3058		338.333	-1.01492		338.333	-0.73268
338.5	57.1541			338.5	59.2897		338.5	-1.01456		338.5	-0.73298
338.667	57.1283			338.667	59.2738		338.667	-1.01428		338.667	-0.73326
338.833	57.1025			338.833	59.2578		338.833	-1.01391		338.833	-0.73372
339	57.0769			339	59.2422		339	-1.01392		339	-0.73432
339.167	57.051			339.167	59.2265		339.167	-1.01379		339.167	-0.73476
339.333	57.025			339.333	59.2107		339.333	-1.01359		339.333	-0.73508
339.5	56.999			339.5	59.1948		339.5	-1.01327		339.5	-0.7353
339.667	56.9726			339.667	59.1787		339.667	-1.01305		339.667	-0.73554
339.833	56.9463			339.833	59.1625		339.833	-1.01285		339.833	-0.73579
340	56.9199			340	59.1461		340	-1.01271		340	-0.73608
340.167	56.8934			340.167	59.1296		340.167	-1.01262		340.167	-0.73627
340.333	56.8668			340.333	59.1127		340.333	-1.01233		340.333	-0.73659
340.5	56.8403			340.5	59.0961		340.5	-1.01221		340.5	-0.73683
340.667	56.814			340.667	59.0799		340.667	-1.01231		340.667	-0.737
340.833	56.7879			340.833	59.0637		340.833	-1.01237		340.833	-0.73711
341	56.7621			341	59.0482		341	-1.01251		341	-0.73676
341.167	56.7363			341.167	59.0326		341.167	-1.01248		341.167	-0.73672
341.333	56.7105			341.333	59.017		341.333	-1.01252		341.333	-0.7368
341.5	56.6848			341.5	59.0013		341.5	-1.01263		341.5	-0.73695
341.667	56.6592			341.667	58.9855		341.667	-1.01275		341.667	-0.73711
341.833	56.6332			341.833	58.9692		341.833	-1.01278		341.833	-0.73715
342	56.6071			342	58.9525		342	-1.01271		342	-0.73716
342.167	56.5809			342.167	58.9357		342.167	-1.01263		342.167	-0.73713
342.333	56.5542			342.333	58.9177		342.333	-1.01278		342.333	-0.73721
342.5	56.5276			342.5	58.9005		342.5	-1.01285		342.5	-0.73718
342.667	56.501			342.667	58.8834		342.667	-1.01289		342.667	-0.73718
342.833	56.4744			342.833	58.8663		342.833	-1.01289		342.833	-0.73723
343	56.4478			343	58.8496		343	-1.01281		343	-0.73748
343.167	56.4212			343.167	58.8331		343.167	-1.01273		343.167	-0.73752
343.333	56.3947			343.333	58.8167		343.333	-1.01268		343.333	-0.73748
343.5	56.3682			343.5	58.8004		343.5	-1.01268		343.5	-0.73736
343.667	56.3419			343.667	58.7844		343.667	-1.0124		343.667	-0.73737
343.833	56.3154			343.833	58.7682		343.833	-1.0123		343.833	-0.73731
344	56.289			344	58.752		344	-1.01237		344	-0.73715
344.167	56.2627			344.167	58.7357		344.167	-1.01253		344.167	-0.73694
344.333	56.2365			344.333	58.7194		344.333	-1.01231		344.333	-0.73694
344.5	56.2101			344.5	58.703		344.5	-1.01211		344.5	-0.73701
344.667	56.1833			344.667	58.6866		344.667	-1.01203		344.667	-0.73705
344.833	56.1564			344.833	58.6702		344.833	-1.01196		344.833	-0.73704
345	56.1291			345	58.6536		345	-1.0119		345	-0.73681
345.167	56.1017			345.167	58.6371		345.167	-1.0118		345.167	-0.73693
345.333	56.0741			345.333	58.6206		345.333	-1.01173		345.333	-0.73707
345.5	56.0465			345.5	58.6041		345.5	-1.01166		345.5	-0.73712
345.667	56.0185			345.667	58.5875		345.667	-1.01138		345.667	-0.73731
345.833	55.9909			345.833	58.571		345.833	-1.01108		345.833	-0.73735
346	55.9637			346	58.5546		346	-1.01065		346	-0.73742
346.167	55.9365			346.167	58.5382		346.167	-1.0101		346.167	-0.73763
346.333	55.9098			346.333	58.5219		346.333	-1.0097		346.333	-0.73804
346.5	55.8829			346.5	58.5054		346.5	-1.0094		346.5	-0.73816
346.667	55.8561			346.667	58.489		346.667	-1.0093		346.667	-0.73825
346.833	55.8294			346.833	58.4725		346.833	-1.00922		346.833	-0.73836
347	55.8031			347	58.4562		347	-1.00869		347	-0.73838
347.167	55.7768			347.167	58.4399		347.167	-1.00828		347.167	-0.73849
347.333	55.7504			347.333	58.4236		347.333	-1.0078		347.333	-0.73866
347.5	55.724			347.5	58.4073		347.5	-1.00725		347.5	-0.73871
347.667	55.6976			347.667	58.3912		347.667	-1.00716		347.667	-0.73885
347.833	55.6709			347.833	58.375		347.833	-1.00702		347.833	-0.73886
348	55.6441			348	58.3588		348	-1.00681		348	-0.73877
348.167	55.6172			348.167	58.3425		348.167	-1.00648		348.167	-0.73859
348.333	55.59			348.333	58.3261		348.333	-1.00643		348.333	-0.73813
348.5	55.5631			348.5	58.3097		348.5	-1.00621		348.5	-0.73774
348.667	55.5362			348.667	58.2933		348.667	-1.00575		348.667	-0.7374
348.833	55.5094			348.833	58.2768		348.833	-1.00524		348.833	-0.73719
349	55.483			349	58.2601		349	-1.00459		349	-0.73666
349.167	55.4564			349.167	58.2434		349.167	-1.00396		349.167	-0.73627
349.333	55.4297			349.333	58.2266		349.333	-1.00339		349.333	-0.73592
349.5	55.4029			349.5	58.2096		349.5	-1.00286		349.5	-0.73559
349.667	55.3757			349.667	58.1923		349.667	-1.00209		349.667	-0.73506
349.833	55.3483			349.833	58.175		349.833	-1.00152		349.833	-0.73471
350	55.3208			350	58.1577		350	-1.00092		350	-0.73451
350.167	55.2933			350.167	58.1404		350.167	-1.00024		350.167	-0.73433
350.333	55.2654			350.333	58.1229		350.333	-0.99935		350.333	-0.73417
350.5	55.2379			350.5	58.1058		350.5	-0.99872		350.5	-0.73393
350.667	55.2106			350.667	58.0888		350.667	-0.99812		350.667	-0.73371
350.833	55.1834			350.833	58.072		350.833	-0.99748		350.833	-0.73354
351	55.1567			351	58.0556		351	-0.99705		351	-0.73332
351.167	55.1298			351.167	58.039		351.167	-0.99633		351.167	-0.73317
351.333	55.1027			351.333	58.0223		351.333	-0.99548		351.333	-0.73303
351.5	55.0756			351.5	58.0055		351.5	-0.99471		351.5	-0.73293
351.667	55.0486			351.667	57.9888		351.667	-0.99384		351.667	-0.73265
351.833	55.0217			351.833	57.972		351.833	-0.9931		351.833	-0.73247
352	54.9949			352	57.9552		352	-0.99225		352	-0.73227
352.167	54.9681			352.167	57.9384		352.167	-0.99129		352.167	-0.73204
352.333	54.9412			352.333	57.9216		352.333	-0.99011		352.333	-0.73191
352.5	54.9144			352.5	57.9046		352.5	-0.98926		352.5	-0.73157
352.667	54.8874			352.667	57.8876		352.667	-0.98842		352.667	-0.73128
352.833	54.8603			352.833	57.8705		352.833	-0.98738		352.833	-0.73079
353	54.8328			353	57.8531		353	-0.98667		353	-0.73014
353.167	54.8053			353.167	57.8359		353.167	-0.986		353.167	-0.72982
353.333	54.7778			353.333	57.8187		353.333	-0.9851		353.333	-0.72948
353.5	54.7504			353.5	57.8017		353.5	-0.98414		353.5	-0.72904
353.667	54.723			353.667	57.7849		353.667	-0.98308		353.667	-0.72876
353.833	54.6961			353.833	57.7683		353.833	-0.98227		353.833	-0.72844
354	54.6694			354	57.7518		354	-0.98142		354	-0.72804
354.167	54.6428			354.167	57.7353		354.167	-0.98054		354.167	-0.72759
354.333	54.617			354.333	57.7193		354.333	-0.97955		354.333	-0.72705
354.5	54.5907			354.5	57.7027		354.5	-0.97863		354.5	-0.72651
354.667	54.5641			354.667	57.6859		354.667	-0.97762		354.667	-0.72593
354.833	54.5374			354.833	57.6689		354.833	-0.97644		354.833	-0.72549
355	54.5101			355	57.6513		355	-0.97525		355	-0.72521
355.167	54.4828			355.167	57.634		355.167	-0.97411		355.167	-0.7248
355.333	54.4555			355.333	57.6167		355.333	-0.97311		355.333	-0.72415
355.5	54.4281			355.5	57.5994		355.5	-0.97212		355.5	-0.72353
355.667	54.4003			355.667	57.5821		355.667	-0.97093		355.667	-0.72293
355.833	54.3731			355.833	57.565		355.833	-0.96974		355.833	-0.72242
356	54.3461			356	57.5478		356	-0.96853		356	-0.72194
356.167	54.3192			356.167	57.5306		356.167	-0.9672		356.167	-0.72151
356.333	54.293			356.333	57.5136		356.333	-0.96572		356.333	-0.72146
356.5	54.2666			356.5	57.4966		356.5	-0.96462		356.5	-0.72101
356.667	54.2399			356.667	57.4795		356.667	-0.9635		356.667	-0.72054
356.833	54.2132			356.833	57.4625		356.833	-0.96225		356.833	-0.71993
357	54.1867			357	57.4455		357	-0.96111		357	-0.71941
357.167	54.1603			357.167	57.4284		357.167	-0.95989		357.167	-0.7187
357.333	54.1339			357.333	57.4113		357.333	-0.95854		357.333	-0.71801
[truncated: 273 more rows]

## Sheet: Figure 3a
LSV-HER			LSV-OER			CV-p-vhcf-5mVs
Potential/V	Current/A		Potential/V	Current/A		Potential/V	Current/A
0.1	2.63e-05		1.15	0.000583		0	-0.00137
0.099	1.724e-05		1.151	0.0005873		0.001	-0.00133
0.098	1.439e-05		1.152	0.0005827		0.002	-0.00129
0.097	1.076e-05		1.153	0.0005861		0.003	-0.00125
0.096	1.012e-05		1.154	0.0005897		0.004	-0.00122
0.095	7.203e-06		1.155	0.0005858		0.005	-0.00119
0.094	5.391e-06		1.156	0.0005907		0.006	-0.00117
0.093	4.685e-06		1.157	0.0005901		0.007	-0.00114
0.092	2.351e-06		1.158	0.0005894		0.008	-0.00111
0.091	1.092e-06		1.159	0.0005937		0.009	-0.00109
0.09	9.997e-07		1.16	0.0005897		0.01	-0.00107
0.089	-1.672e-06		1.161	0.0005937		0.011	-0.00105
0.088	-1.303e-06		1.162	0.0005937		0.012	-0.00103
0.087	-3.299e-06		1.163	0.0005916		0.013	-0.00102
0.086	-4.712e-06		1.164	0.0005974		0.014	-0.0009993
0.085	-5.05e-06		1.165	0.000595		0.015	-0.0009831
0.084	-6.677e-06		1.166	0.0005959		0.016	-0.000968
0.083	-7.721e-06		1.167	0.0006002		0.017	-0.0009539
0.082	-7.905e-06		1.168	0.0005965		0.018	-0.0009398
0.081	-9.349e-06		1.169	0.0005993		0.019	-0.0009269
0.08	-9.502e-06		1.17	0.0006011		0.02	-0.000914
0.079	-1.116e-05		1.171	0.0005977		0.021	-0.000902
0.078	-1.227e-05		1.172	0.0006051		0.022	-0.0008906
0.077	-1.193e-05		1.173	0.0006017		0.023	-0.0008796
0.076	-1.365e-05		1.174	0.0006011		0.024	-0.0008685
0.075	-1.448e-05		1.175	0.0006063		0.025	-0.0008587
0.074	-1.469e-05		1.176	0.0006026		0.026	-0.0008483
0.073	-1.607e-05		1.177	0.0006072		0.027	-0.0008387
0.072	-1.638e-05		1.178	0.0006106		0.028	-0.0008295
0.071	-1.746e-05		1.179	0.0006051		0.029	-0.0008206
0.07	-1.838e-05		1.18	0.0006112		0.03	-0.000812
0.069	-1.893e-05		1.181	0.0006088		0.031	-0.0008034
0.068	-1.997e-05		1.182	0.0006079		0.032	-0.0007951
0.067	-2.102e-05		1.183	0.0006125		0.033	-0.0007875
0.066	-2.142e-05		1.184	0.0006094		0.034	-0.0007795
0.065	-2.255e-05		1.185	0.0006131		0.035	-0.0007724
0.064	-2.261e-05		1.186	0.0006162		0.036	-0.000765
0.063	-2.378e-05		1.187	0.0006115		0.037	-0.0007577
0.062	-2.467e-05		1.188	0.0006189		0.038	-0.0007515
0.061	-2.504e-05		1.189	0.0006155		0.039	-0.0007445
0.06	-2.682e-05		1.19	0.0006143		0.04	-0.000738
0.059	-2.783e-05		1.191	0.0006198		0.041	-0.0007319
0.058	-2.79e-05		1.192	0.0006183		0.042	-0.0007254
0.057	-2.958e-05		1.193	0.0006195		0.043	-0.0007199
0.056	-2.888e-05		1.194	0.0006244		0.044	-0.0007138
0.055	-3.02e-05		1.195	0.0006201		0.045	-0.0007079
0.054	-3.17e-05		1.196	0.0006254		0.046	-0.0007027
0.053	-3.213e-05		1.197	0.0006229		0.047	-0.0006969
0.052	-3.333e-05		1.198	0.0006251		0.048	-0.000692
0.051	-3.453e-05		1.199	0.0006294		0.049	-0.0006867
0.05	-3.453e-05		1.2	0.0006257		0.05	-0.0006815
0.049	-3.622e-05		1.201	0.0006297		0.051	-0.0006766
0.048	-3.594e-05		1.202	0.0006306		0.052	-0.0006717
0.047	-3.751e-05		1.203	0.0006266		0.053	-0.0006671
0.046	-3.877e-05		1.204	0.0006361		0.054	-0.0006628
0.045	-3.929e-05		1.205	0.0006352		0.055	-0.0006579
0.044	-4.088e-05		1.206	0.000633		0.056	-0.0006533
0.043	-4.168e-05		1.207	0.0006383		0.057	-0.0006493
0.042	-4.178e-05		1.208	0.0006364		0.058	-0.0006447
0.041	-4.359e-05		1.209	0.0006389		0.059	-0.000641
0.04	-4.399e-05		1.21	0.0006429		0.06	-0.0006364
0.039	-4.534e-05		1.211	0.0006398		0.061	-0.0006324
0.038	-4.653e-05		1.212	0.0006472		0.062	-0.0006287
0.037	-4.669e-05		1.213	0.0006435		0.063	-0.0006244
0.036	-4.875e-05		1.214	0.000645		0.064	-0.000621
0.035	-4.967e-05		1.215	0.0006505		0.065	-0.0006177
0.034	-5.028e-05		1.216	0.0006469		0.066	-0.0006134
0.033	-5.197e-05		1.217	0.0006502		0.067	-0.0006103
0.032	-5.225e-05		1.218	0.0006545		0.068	-0.0006063
0.031	-5.397e-05		1.219	0.0006515		0.069	-0.0006029
0.03	-5.544e-05		1.22	0.0006585		0.07	-0.0005998
0.029	-5.569e-05		1.221	0.0006576		0.071	-0.0005965
0.028	-5.79e-05		1.222	0.000657		0.072	-0.0005931
0.027	-5.879e-05		1.223	0.0006628		0.073	-0.00059
0.026	-5.897e-05		1.224	0.0006601		0.074	-0.0005866
0.025	-6.13e-05		1.225	0.0006644		0.075	-0.0005836
0.024	-6.146e-05		1.226	0.0006677		0.076	-0.0005805
0.023	-6.382e-05		1.227	0.0006653		0.077	-0.0005774
0.022	-6.471e-05		1.228	0.000673		0.078	-0.0005747
0.021	-6.603e-05		1.229	0.0006745		0.079	-0.0005719
0.02	-6.775e-05		1.23	0.0006733		0.08	-0.0005688
0.019	-6.926e-05		1.231	0.0006785		0.081	-0.0005661
0.018	-7.027e-05		1.232	0.0006773		0.082	-0.0005633
0.017	-7.202e-05		1.233	0.00068		0.083	-0.0005608
0.016	-7.288e-05		1.234	0.0006837		0.084	-0.0005575
0.015	-7.475e-05		1.235	0.0006816		0.085	-0.000555
0.014	-7.681e-05		1.236	0.0006886		0.086	-0.0005526
0.013	-7.749e-05		1.237	0.0006883		0.087	-0.0005498
0.012	-8.01e-05		1.238	0.0006898		0.088	-0.0005473
0.011	-8.169e-05		1.239	0.0006948		0.089	-0.0005452
0.01	-8.234e-05		1.24	0.0006941		0.09	-0.0005421
0.009	-8.535e-05		1.241	0.000696		0.091	-0.00054
0.008	-8.575e-05		1.242	0.0007015		0.092	-0.0005375
0.007	-8.851e-05		1.243	0.0007		0.093	-0.0005351
0.006	-9.038e-05		1.244	0.000708		0.094	-0.0005332
0.005	-9.177e-05		1.245	0.0007074		0.095	-0.0005308
0.004	-9.413e-05		1.246	0.0007083		0.096	-0.0005283
0.003	-9.597e-05		1.247	0.0007153		0.097	-0.0005261
0.002	-9.754e-05		1.248	0.0007132		0.098	-0.000524
0.001	-0.0001003		1.249	0.0007181		0.099	-0.0005218
0	-0.0001032		1.25	0.0007221		0.1	-0.0005197
-0.001	-0.0001043		1.251	0.0007209		0.101	-0.0005175
-0.002	-0.0001068		1.252	0.0007273		0.102	-0.0005154
-0.003	-0.0001084		1.253	0.0007282		0.103	-0.0005136
-0.004	-0.0001113		1.254	0.0007298		0.104	-0.0005114
-0.005	-0.0001132		1.255	0.0007387		0.105	-0.0005096
-0.006	-0.0001155		1.256	0.0007378		0.106	-0.0005071
-0.007	-0.0001183		1.257	0.0007421		0.107	-0.0005056
-0.008	-0.0001202		1.258	0.000746		0.108	-0.0005034
-0.009	-0.0001238		1.259	0.0007473		0.109	-0.0005016
-0.01	-0.000126		1.26	0.0007559		0.11	-0.0004997
-0.011	-0.0001282		1.261	0.0007559		0.111	-0.0004979
-0.012	-0.0001318		1.262	0.0007586		0.112	-0.0004961
-0.013	-0.0001344		1.263	0.0007663		0.113	-0.0004942
-0.014	-0.0001364		1.264	0.0007651		0.114	-0.0004924
-0.015	-0.0001405		1.265	0.0007728		0.115	-0.0004908
-0.016	-0.0001423		1.266	0.0007783		0.116	-0.0004887
-0.017	-0.0001461		1.267	0.0007774		0.117	-0.0004871
-0.018	-0.0001497		1.268	0.0007872		0.118	-0.0004856
-0.019	-0.0001522		1.269	0.0007915		0.119	-0.0004835
-0.02	-0.0001565		1.27	0.0007927		0.12	-0.0004819
-0.021	-0.00016		1.271	0.0008025		0.121	-0.0004807
-0.022	-0.0001621		1.272	0.0008032		0.122	-0.0004786
-0.023	-0.000167		1.273	0.0008105		0.123	-0.0004773
-0.024	-0.0001692		1.274	0.0008185		0.124	-0.0004752
-0.025	-0.000174		1.275	0.00082		0.125	-0.0004736
-0.026	-0.0001778		1.276	0.0008308		0.126	-0.0004724
-0.027	-0.0001809		1.277	0.0008323		0.127	-0.0004706
-0.028	-0.0001861		1.278	0.0008391		0.128	-0.0004693
-0.029	-0.0001898		1.279	0.0008498		0.129	-0.0004681
-0.03	-0.0001937		1.28	0.0008557		0.13	-0.000466
-0.031	-0.0001992		1.281	0.000863		0.131	-0.000465
-0.032	-0.0002021		1.282	0.0008707		0.132	-0.0004632
-0.033	-0.0002075		1.283	0.0008741		0.133	-0.0004617
-0.034	-0.0002124		1.284	0.0008876		0.134	-0.0004604
-0.035	-0.0002163		1.285	0.0008916		0.135	-0.0004589
-0.036	-0.0002221		1.286	0.0009002		0.136	-0.0004577
-0.037	-0.0002271		1.287	0.0009143		0.137	-0.0004564
-0.038	-0.0002311		1.288	0.0009189		0.138	-0.0004546
-0.039	-0.0002375		1.289	0.0009294		0.139	-0.000454
-0.04	-0.0002415		1.29	0.000941		0.14	-0.0004521
-0.041	-0.0002485		1.291	0.0009478		0.141	-0.0004506
-0.042	-0.0002543		1.292	0.0009634		0.142	-0.0004497
-0.043	-0.0002592		1.293	0.0009717		0.143	-0.0004482
-0.044	-0.0002662		1.294	0.0009834		0.144	-0.0004466
-0.045	-0.000272		1.295	0.0009978		0.145	-0.000446
-0.046	-0.0002777		1.296	0.00101		0.146	-0.0004442
-0.047	-0.0002847		1.297	0.00102		0.147	-0.0004432
-0.048	-0.0002906		1.298	0.00104		0.148	-0.0004417
-0.049	-0.0002977		1.299	0.00105		0.149	-0.0004402
-0.05	-0.0003054		1.3	0.00107		0.15	-0.0004396
-0.051	-0.0003118		1.301	0.00108		0.151	-0.000438
-0.052	-0.0003198		1.302	0.0011		0.152	-0.0004368
-0.053	-0.0003269		1.303	0.00111		0.153	-0.0004359
-0.054	-0.0003342		1.304	0.00113		0.154	-0.0004343
-0.055	-0.0003428		1.305	0.00115		0.155	-0.0004334
-0.056	-0.000349		1.306	0.00117		0.156	-0.0004319
-0.057	-0.0003585		1.307	0.00118		0.157	-0.000431
-0.058	-0.0003668		1.308	0.00121		0.158	-0.00043
-0.059	-0.0003745		1.309	0.00123		0.159	-0.0004282
-0.06	-0.0003846		1.31	0.00125		0.16	-0.0004273
-0.061	-0.0003935		1.311	0.00127		0.161	-0.0004263
-0.062	-0.0004018		1.312	0.00129		0.162	-0.0004248
-0.063	-0.0004122		1.313	0.00132		0.163	-0.0004242
-0.064	-0.0004205		1.314	0.00135		0.164	-0.0004227
-0.065	-0.0004313		1.315	0.00137		0.165	-0.0004214
-0.066	-0.0004417		1.316	0.0014		0.166	-0.0004208
-0.067	-0.0004509		1.317	0.00142		0.167	-0.0004193
-0.068	-0.0004632		1.318	0.00145		0.168	-0.0004181
-0.069	-0.0004736		1.319	0.00148		0.169	-0.0004174
-0.07	-0.0004838		1.32	0.00151		0.17	-0.0004159
-0.071	-0.0004964		1.321	0.00155		0.171	-0.000415
-0.072	-0.0005059		1.322	0.00158		0.172	-0.0004138
-0.073	-0.0005194		1.323	0.00161		0.173	-0.0004125
-0.074	-0.0005317		1.324	0.00165		0.174	-0.0004116
-0.075	-0.000544		1.325	0.00169		0.175	-0.0004104
-0.076	-0.0005575		1.326	0.00172		0.176	-0.0004092
-0.077	-0.0005701		1.327	0.00177		0.177	-0.0004085
-0.078	-0.0005826		1.328	0.00181		0.178	-0.000407
-0.079	-0.0005974		1.329	0.00185		0.179	-0.0004061
-0.08	-0.0006097		1.33	0.0019		0.18	-0.0004045
-0.081	-0.000625		1.331	0.00194		0.181	-0.0004033
-0.082	-0.0006398		1.332	0.00199		0.182	-0.0004027
-0.083	-0.0006536		1.333	0.00204		0.183	-0.0004012
-0.084	-0.0006705		1.334	0.00209		0.184	-0.0003999
-0.085	-0.0006852		1.335	0.00214		0.185	-0.0003993
-0.086	-0.0007006		1.336	0.00219		0.186	-0.0003978
-0.087	-0.0007178		1.337	0.00225		0.187	-0.0003969
-0.088	-0.0007331		1.338	0.00231		0.188	-0.0003953
-0.089	-0.0007509		1.339	0.00237		0.189	-0.0003941
-0.09	-0.0007678		1.34	0.00243		0.19	-0.0003935
-0.091	-0.0007844		1.341	0.00249		0.191	-0.0003916
-0.092	-0.0008037		1.342	0.00256		0.192	-0.0003907
-0.093	-0.0008219		1.343	0.00263		0.193	-0.0003895
-0.094	-0.0008406		1.344	0.00269		0.194	-0.000388
-0.095	-0.0008602		1.345	0.00277		0.195	-0.0003874
-0.096	-0.0008774		1.346	0.00285		0.196	-0.0003855
-0.097	-0.0008992		1.347	0.00292		0.197	-0.0003843
-0.098	-0.0009198		1.348	0.003		0.198	-0.0003834
-0.099	-0.0009395		1.349	0.00308		0.199	-0.0003818
-0.1	-0.0009628		1.35	0.00315		0.2	-0.0003806
-0.101	-0.0009837		1.351	0.00324		0.201	-0.00038
-0.102	-0.00101		1.352	0.00333		0.202	-0.0003781
-0.103	-0.00103		1.353	0.00342		0.203	-0.0003769
-0.104	-0.00105		1.354	0.00352		0.204	-0.0003751
-0.105	-0.00108		1.355	0.00361		0.205	-0.0003738
-0.106	-0.0011		1.356	0.00372		0.206	-0.0003726
-0.107	-0.00112		1.357	0.00381		0.207	-0.0003708
-0.108	-0.00115		1.358	0.00392		0.208	-0.0003695
-0.109	-0.00117		1.359	0.00403		0.209	-0.0003683
-0.11	-0.0012		1.36	0.00414		0.21	-0.0003665
-0.111	-0.00123		1.361	0.00426		0.211	-0.0003652
-0.112	-0.00125		1.362	0.00437		0.212	-0.0003634
-0.113	-0.00128		1.363	0.00449		0.213	-0.0003619
-0.114	-0.00131		1.364	0.00462		0.214	-0.0003609
-0.115	-0.00134		1.365	0.00474		0.215	-0.0003588
-0.116	-0.00137		1.366	0.00487		0.216	-0.000357
-0.117	-0.0014		1.367	0.00501		0.217	-0.000356
-0.118	-0.00143		1.368	0.00514		0.218	-0.0003539
-0.119	-0.00146		1.369	0.00528		0.219	-0.0003527
-0.12	-0.00149		1.37	0.00543		0.22	-0.0003505
-0.121	-0.00152		1.371	0.00557		0.221	-0.0003487
-0.122	-0.00155		1.372	0.00573		0.222	-0.0003474
-0.123	-0.00158		1.373	0.00588		0.223	-0.0003453
-0.124	-0.00162		1.374	0.00603		0.224	-0.0003434
-0.125	-0.00165		1.375	0.0062		0.225	-0.0003422
-0.126	-0.00169		1.376	0.00636		0.226	-0.0003394
-0.127	-0.00172		1.377	0.00653		0.227	-0.0003382
-0.128	-0.00176		1.378	0.00671		0.228	-0.0003358
-0.129	-0.0018		1.379	0.00688		0.229	-0.0003336
-0.13	-0.00183		1.38	0.00707		0.23	-0.0003324
-0.131	-0.00187		1.381	0.00725		0.231	-0.0003296
-0.132	-0.00191		1.382	0.00744		0.232	-0.0003278
-0.133	-0.00195		1.383	0.00763		0.233	-0.0003262
-0.134	-0.00199		1.384	0.00783		0.234	-0.0003235
-0.135	-0.00203		1.385	0.00803		0.235	-0.0003216
-0.136	-0.00207		1.386	0.00824		0.236	-0.0003189
-0.137	-0.00212		1.387	0.00844		0.237	-0.0003167
-0.138	-0.00216		1.388	0.00866		0.238	-0.0003152
-0.139	-0.0022		1.389	0.00888		0.239	-0.0003121
-0.14	-0.00225		1.39	0.0091		0.24	-0.00031
-0.141	-0.00229		1.391	0.00933		0.241	-0.0003081
-0.142	-0.00234		1.392	0.00956		0.242	-0.0003047
-0.143	-0.00239		1.393	0.00979		0.243	-0.0003032
-0.144	-0.00243		1.394	0.01004		0.244	-0.0003001
-0.145	-0.00248		1.395	0.01028		0.245	-0.0002977
-0.146	-0.00253		1.396	0.01053		0.246	-0.0002955
-0.147	-0.00258		1.397	0.01078		0.247	-0.0002925
-0.148	-0.00263		1.398	0.01103		0.248	-0.0002903
-0.149	-0.00268		1.399	0.0113		0.249	-0.0002882
-0.15	-0.00274		1.4	0.01156		0.25	-0.0002848
-0.151	-0.00279		1.401	0.01183		0.251	-0.0002829
-0.152	-0.00284		1.402	0.01211		0.252	-0.0002793
-0.153	-0.0029		1.403	0.01239		0.253	-0.0002768
-0.154	-0.00296		1.404	0.01268		0.254	-0.0002747
-0.155	-0.00302		1.405	0.01297		0.255	-0.000271
-0.156	-0.00307		1.406	0.01326		0.256	-0.0002685
-0.157	-0.00313		1.407	0.01356		0.257	-0.0002664
-0.158	-0.00319		1.408	0.01386		0.258	-0.0002627
-0.159	-0.00325		1.409	0.01418		0.259	-0.0002608
-0.16	-0.00331		1.41	0.01449		0.26	-0.0002575
-0.161	-0.00338		1.411	0.0148		0.261	-0.0002541
-0.162	-0.00344		1.412	0.01513		0.262	-0.0002522
-0.163	-0.00351		1.413	0.01546		0.263	-0.0002486
-0.164	-0.00358		1.414	0.01579		0.264	-0.0002458
-0.165	-0.00365		1.415	0.01613		0.265	-0.0002436
-0.166	-0.00372		1.416	0.01647		0.266	-0.0002393
-0.167	-0.0038		1.417	0.01682		0.267	-0.0002378
-0.168	-0.00387		1.418	0.01717		0.268	-0.0002338
-0.169	-0.00395		1.419	0.01752		0.269	-0.0002311
-0.17	-0.00403		1.42	0.01789		0.27	-0.0002289
-0.171	-0.00411		1.421	0.01825		0.271	-0.0002252
-0.172	-0.00419		1.422	0.01862		0.272	-0.0002228
-0.173	-0.00428		1.423	0.019		0.273	-0.00022
-0.174	-0.00437		1.424	0.01938		0.274	-0.0002166
-0.175	-0.00445		1.425	0.01977		0.275	-0.0002142
-0.176	-0.00454		1.426	0.02016		0.276	-0.0002102
-0.177	-0.00464		1.427	0.02055		0.277	-0.0002074
-0.178	-0.00474		1.428	0.02095		0.278	-0.0002056
-0.179	-0.00484		1.429	0.02135		0.279	-0.0002016
-0.18	-0.00495		1.43	0.02175		0.28	-0.0001991
-0.181	-0.00505		1.431	0.02217		0.281	-0.0001973
-0.182	-0.00517		1.432	0.02258		0.282	-0.0001933
-0.183	-0.00529		1.433	0.02302		0.283	-0.0001908
-0.184	-0.0054		1.434	0.02345		0.284	-0.0001871
-0.185	-0.00554		1.435	0.02388		0.285	-0.0001847
-0.186	-0.00566		1.436	0.02433		0.286	-0.0001822
-0.187	-0.0058		1.437	0.02476		0.287	-0.0001792
-0.188	-0.00595		1.438	0.02522		0.288	-0.0001764
-0.189	-0.00611		1.439	0.02568		0.289	-0.0001739
-0.19	-0.00628		1.44	0.02612		0.29	-0.0001709
-0.191	-0.00646		1.441	0.02659		0.291	-0.0001687
-0.192	-0.00664		1.442	0.02706		0.292	-0.0001653
-0.193	-0.00686		1.443	0.02752		0.293	-0.0001626
-0.194	-0.00709		1.444	0.028		0.294	-0.0001607
-0.195	-0.00733		1.445	0.02848		0.295	-0.000157
-0.196	-0.00761		1.446	0.02896		0.296	-0.0001546
-0.197	-0.00791		1.447	0.02945		0.297	-0.0001521
-0.198	-0.00825		1.448	0.02994		0.298	-0.0001488
-0.199	-0.00862		1.449	0.03082		0.299	-0.0001472
-0.2	-0.00903		1.45	0.03134		0.3	-0.0001435
-0.201	-0.0095		1.451	0.03186		0.301	-0.0001414
-0.202	-0.00999		1.452	0.03238		0.302	-0.0001392
-0.203	-0.01055		1.453	0.0329		0.303	-0.0001362
-0.204	-0.01116		1.454	0.03343		0.304	-0.0001337
-0.205	-0.01182		1.455	0.03395		0.305	-0.0001319
-0.206	-0.01254		1.456	0.0345		0.306	-0.0001282
-0.207	-0.0133		1.457	0.03502		0.307	-0.000126
-0.208	-0.01412		1.458	0.03558		0.308	-0.0001228
-0.209	-0.01501		1.459	0.03613		0.309	-0.0001207
-0.21	-0.01593		1.46	0.03668		0.31	-0.0001188
-0.211	-0.01691		1.461	0.03723		0.311	-0.0001159
-0.212	-0.01793		1.462	0.03782		0.312	-0.0001137
-0.213	-0.01899		1.463	0.03837		0.313	-0.0001116
-0.214	-0.0201		1.464	0.03895		0.314	-0.0001083
-0.215	-0.02124		1.465	0.03954		0.315	-0.0001065
-0.216	-0.02242		1.466	0.04012		0.316	-0.0001035
-0.217	-0.02362		1.467	0.0407		0.317	-0.0001011
-0.218	-0.02483		1.468	0.04129		0.318	-9.92e-05
-0.219	-0.02608		1.469	0.04187		0.319	-9.625e-05
-0.22	-0.02735		1.47	0.04248		0.32	-9.392e-05
-0.221	-0.02864		1.471	0.0431		0.321	-9.18e-05
-0.222	-0.02995		1.472	0.04368		0.322	-8.86e-05
-0.223	-0.0317		1.473	0.0443		0.323	-8.685e-05
-0.224	-0.03308		1.474	0.04491		0.324	-8.351e-05
-0.225	-0.03447		1.475	0.04556		0.325	-8.114e-05
-0.226	-0.03585		1.476	0.04614		0.326	-7.927e-05
-0.227	-0.03723		1.477	0.04681		0.327	-7.607e-05
-0.228	-0.03867		1.478	0.04743		0.328	-7.38e-05
-0.229	-0.04009		1.479	0.04807		0.329	-7.147e-05
-0.23	-0.04156		1.48	0.04869		0.33	-6.809e-05
-0.231	-0.04303		1.481	0.04933		0.331	-6.625e-05
-0.232	-0.04451		1.482	0.04998		0.332	-6.302e-05
-0.233	-0.04601		1.483	0.05062		0.333	-6.041e-05
-0.234	-0.04752		1.484	0.05127		0.334	-5.79e-05
-0.235	-0.04902		1.485	0.05191		0.335	-5.467e-05
-0.236	-0.05059		1.486	0.05259		0.336	-5.218e-05
-0.237	-0.05215		1.487	0.05323		0.337	-4.97e-05
-0.238	-0.05369		1.488	0.05388		0.338	-4.62e-05
-0.239	-0.05529		1.489	0.05461		0.339	-4.389e-05
-0.24	-0.05685		1.49	0.05529		0.34	-4.024e-05
-0.241	-0.05845		1.491	0.05593		0.341	-3.717e-05
-0.242	-0.06008		1.492	0.05664		0.342	-3.462e-05
-0.243	-0.06167		1.493	0.05732		0.343	-3.094e-05
-0.244	-0.06327		1.494	0.05799		0.344	-2.799e-05
-0.245	-0.06493		1.495	0.05867		0.345	-2.504e-05
-0.246	-0.06659		1.496	0.05937		0.346	-2.114e-05
-0.247	-0.06824		1.497	0.06011		0.347	-1.816e-05
-0.248	-0.06987		1.498	0.06082		0.348	-1.426e-05
-0.249	-0.07153		1.499	0.06152		0.349	-1.067e-05
-0.25	-0.07319		1.5	0.06223		0.35	-7.475e-06
-0.251	-0.07485		1.501	0.06294		0.351	-3.176e-06
-0.252	-0.0765		1.502	0.06364		0.352	5.698e-07
-0.253	-0.07816		1.503	0.06435		0.353	4.101e-06
-0.254	-0.07985		1.504	0.06505		0.354	8.707e-06
-0.255	-0.08151		1.505	0.06579		0.355	1.23e-05
-0.256	-0.08326		1.506	0.0665		0.356	1.703e-05
-0.257	-0.08495		1.507	0.06723		0.357	2.13e-05
-0.258	-0.08664		1.508	0.06803		0.358	2.581e-05
-0.259	-0.08833		1.509	0.06874		0.359	3.063e-05
-0.26	-0.09008		1.51	0.06948		0.36	3.542e-05
-0.261	-0.09177		1.511	0.07024		0.361	3.981e-05
-0.262	-0.09345		1.512	0.07098		0.362	4.54e-05
-0.263	-0.09514		1.513	0.07178		0.363	4.982e-05
-0.264	-0.09689		1.514	0.07255		0.364	5.584e-05
-0.265	-0.09861		1.515	0.07328		0.365	6.112e-05
-0.266	-0.1003		1.516	0.07402		0.366	6.65e-05
-0.267	-0.102		1.517	0.07479		0.367	7.279e-05
-0.268	-0.1038		1.518	0.07553		0.368	7.863e-05
-0.269	-0.1055		1.519	0.07629		0.369	8.449e-05
-0.27	-0.1072		1.52	0.07706		0.37	9.131e-05
-0.271	-0.109		1.521	0.07792		0.371	9.742e-05
-0.272	-0.1108		1.522	0.07866		0.372	0.0001047
-0.273	-0.1126		1.523	0.07943		0.373	0.0001117
-0.274	-0.1143		1.524	0.08022		0.374	0.0001186
-0.275	-0.116		1.525	0.08096		0.375	0.0001266
-0.276	-0.1177		1.526	0.08176		0.376	0.0001339
-0.277	-0.1196		1.527	0.08253		0.377	0.0001417
-0.278	-0.1213		1.528	0.08336		0.378	0.0001502
-0.279	-0.1231		1.529	0.08412		0.379	0.0001584
-0.28	-0.1249		1.53	0.08492		0.38	0.0001676
-0.281	-0.1267		1.531	0.08572		0.381	0.0001763
-0.282	-0.1285		1.532	0.08649		0.382	0.0001853
-0.283	-0.1303		1.533	0.08729		0.383	0.0001955
-0.284	-0.1321		1.534	0.08808		0.384	0.000205
-0.285	-0.1338		1.535	0.08888		0.385	0.0002149
-0.286	-0.1356		1.536	0.08968		0.386	0.0002263
-0.287	-0.1374		1.537	0.09054		0.387	0.0002366
-0.288	-0.1392		1.538	0.09134		0.388	0.0002483
-0.289	-0.1409		1.539	0.0922		0.389	0.0002599
-0.29	-0.1428		1.54	0.093		0.39	0.0002714
-0.291	-0.1447		1.541	0.0938		0.391	0.0002844
-0.292	-0.1464		1.542	0.09466		0.392	0.0002968
-0.293	-0.1482		1.543	0.09542		0.393	0.00031
-0.294	-0.15		1.544	0.09625		0.394	0.0003238
-0.295	-0.1518		1.545	0.09708		0.395	0.0003373
-0.296	-0.1536		1.546	0.09794		0.396	0.0003524
-0.297	-0.1554		1.547	0.09877		0.397	0.0003671
-0.298	-0.1571		1.548	0.09957		0.398	0.0003822
-0.299	-0.159		1.549	0.1004		0.399	0.0003984
-0.3	-0.1608		1.55	0.1012		0.4	0.0004147
-0.301	-0.1626		1.551	0.102		0.401	0.000431
-0.302	-0.1643		1.552	0.1029		0.402	0.0004488
-0.303	-0.1661		1.553	0.1037		0.403	0.000466
-0.304	-0.1678		1.554	0.1047		0.404	0.000485
-0.305	-0.1696		1.555	0.1055		0.405	0.0005038
-0.306	-0.1713		1.556	0.1063		0.406	0.0005228
-0.307	-0.1731		1.557	0.1076		0.407	0.0005431
-0.308	-0.175		1.558	0.1085		0.408	0.0005636
-0.309	-0.1768		1.559	0.1093		0.409	0.0005845
-0.31	-0.1785		1.56	0.1103		0.41	0.0006066
-0.311	-0.1804		1.561	0.1111		0.411	0.0006287
-0.312	-0.1822		1.562	0.112		0.412	0.0006524
-0.313	-0.1841		1.563	0.1129		0.413	0.0006754
-0.314	-0.1859		1.564	0.1138		0.414	0.0006994
-0.315	-0.1875		1.565	0.1146		0.415	0.0007245
-0.316	-0.1893		1.566	0.1155		0.416	0.0007497
-0.317	-0.191		1.567	0.1163		0.417	0.0007758
-0.318	-0.1929		1.568	0.1172		0.418	0.0008025
-0.319	-0.1945		1.569	0.1181		0.419	0.0008296
-0.32	-0.1967		1.57	0.1189		0.42	0.0008581
-0.321	-0.1987		1.571	0.1198		0.421	0.0008864
-0.322	-0.201		1.572	0.1207		0.422	0.0009152
-0.323	-0.2029		1.573	0.1215		0.423	0.0009459
-0.324	-0.2046		1.574	0.1224		0.424	0.0009767
-0.325	-0.2066		1.575	0.1233		0.425	0.00101
-0.326	-0.2083		1.576	0.1242		0.426	0.00104
-0.327	-0.2104		1.577	0.125		0.427	0.00107
-0.328	-0.212		1.578	0.1259		0.428	0.00111
-0.329	-0.2139		1.579	0.1268		0.429	0.00114
-0.33	-0.2159		1.58	0.1277		0.43	0.00118
-0.331	-0.2179		1.581	0.1286		0.431	0.00121
-0.332	-0.2197		1.582	0.1294		0.432	0.00125
-0.333	-0.2214		1.583	0.1303		0.433	0.00129
-0.334	-0.2231		1.584	0.1312		0.434	0.00133
-0.335	-0.2248		1.585	0.1322		0.435	0.00136
-0.336	-0.2269		1.586	0.1331		0.436	0.00141
-0.337	-0.2287		1.587	0.1341		0.437	0.00145
-0.338	-0.2304		1.588	0.1349		0.438	0.00149
-0.339	-0.2323		1.589	0.1358		0.439	0.00153
-0.34	-0.2343		1.59	0.1367		0.44	0.00157
-0.341	-0.2358		1.591	0.1376		0.441	0.00162
-0.342	-0.2376		1.592	0.1385		0.442	0.00166
-0.343	-0.2403		1.593	0.1395		0.443	0.00171
-0.344	-0.2423		1.594	0.1403		0.444	0.00175
-0.345	-0.2442		1.595	0.1411		0.445	0.0018
-0.346	-0.2459		1.596	0.1421		0.446	0.00185
-0.347	-0.2475		1.597	0.143		0.447	0.0019
-0.348	-0.2492		1.598	0.1439		0.448	0.00195
-0.349	-0.2509		1.599	0.1448		0.449	0.002
-0.35	-0.2529		1.6	0.1457		0.45	0.00205
-0.351	-0.2548		1.601	0.1466		0.451	0.0021
-0.352	-0.2564		1.602	0.1474		0.452	0.00215
-0.353	-0.2583		1.603	0.1485		0.453	0.0022
-0.354	-0.2599		1.604	0.1494		0.454	0.00226
-0.355	-0.2617		1.605	0.1504		0.455	0.00231
-0.356	-0.2641		1.606	0.1513		0.456	0.00237
-0.357	-0.2654		1.607	0.1523		0.457	0.00243
-0.358	-0.2675		1.608	0.1532		0.458	0.00248
-0.359	-0.2694		1.609	0.1541		0.459	0.00254
-0.36	-0.2714		1.61	0.1551		0.46	0.0026
-0.361	-0.2738		1.611	0.1559		0.461	0.00266
-0.362	-0.2754		1.612	0.1569		0.462	0.00272
-0.363	-0.2769		1.613	0.1578		0.463	0.00278
-0.364	-0.2799		1.614	0.1588		0.464	0.00284
-0.365	-0.2817		1.615	0.1598		0.465	0.0029
			1.616	0.1606		0.466	0.00296
			1.617	0.1615		0.467	0.00302
			1.618	0.1627		0.468	0.00308
			1.619	0.1636		0.469	0.00314
			1.62	0.1644		0.47	0.0032
			1.621	0.1653		0.471	0.00327
			1.622	0.1664		0.472	0.00333
			1.623	0.1673		0.473	0.0034
			1.624	0.1682		0.474	0.00346
			1.625	0.1691		0.475	0.00353
			1.626	0.17		0.476	0.0036
			1.627	0.1711		0.477	0.00366
			1.628	0.172		0.478	0.00373
			1.629	0.173		0.479	0.0038
			1.63	0.174		0.48	0.00387
			1.631	0.1749		0.481	0.00394
			1.632	0.1758		0.482	0.00401
			1.633	0.1768		0.483	0.00407
			1.634	0.1777		0.484	0.00414
			1.635	0.1787		0.485	0.00421
			1.636	0.1796		0.486	0.00428
			1.637	0.1806		0.487	0.00435
			1.638	0.1818		0.488	0.00442
			1.639	0.1827		0.489	0.00449
			1.64	0.1836		0.49	0.00456
			1.641	0.1846		0.491	0.00463
			1.642	0.1855		0.492	0.00471
			1.643	0.1866		0.493	0.00478
			1.644	0.1875		0.494	0.00485
			1.645	0.1885		0.495	0.00493
			1.646	0.19		0.496	0.005
			1.647	0.1915		0.497	0.00507
			1.648	0.1925		0.498	0.00514
			1.649	0.1934		0.499	0.00522
			1.65	0.1943		0.5	0.0053
			1.651	0.1954		0.501	0.00537
			1.652	0.1963		0.502	0.00544
			1.653	0.1972		0.503	0.00552
			1.654	0.1981		0.504	0.00559
			1.655	0.199		0.505	0.00567
			1.656	0.2		0.506	0.00575
			1.657	0.201		0.507	0.00583
			1.658	0.2019		0.508	0.00591
			1.659	0.2028		0.509	0.00599
			1.66	0.2038		0.51	0.00606
			1.661	0.205		0.511	0.00615
			1.662	0.2059		0.512	0.00623
			1.663	0.207		0.513	0.00631
			1.664	0.2078		0.514	0.00639
			1.665	0.2088		0.515	0.00647
			1.666	0.2098		0.516	0.00656
			1.667	0.2109		0.517	0.00664
			1.668	0.2118		0.518	0.00672
			1.669	0.2128		0.519	0.00681
			1.67	0.2139		0.52	0.00689
			1.671	0.2149		0.521	0.00697
			1.672	0.2159		0.522	0.00706
			1.673	0.2168		0.523	0.00715
			1.674	0.2177		0.524	0.00724
			1.675	0.2186		0.525	0.00733
			1.676	0.2196		0.526	0.00742
			1.677	0.2206		0.527	0.00751
			1.678	0.2214		0.528	0.00761
			1.679	0.2224		0.529	0.0077
			1.68	0.2235		0.53	0.00779
			1.681	0.2245		0.531	0.00789
			1.682	0.2254		0.532	0.00799
			1.683	0.2265		0.533	0.00808
			1.684	0.2277		0.534	0.00818
			1.685	0.2286		0.535	0.00828
			1.686	0.2296		0.536	0.00837
			1.687	0.2307		0.537	0.00848
			1.688	0.2316		0.538	0.00858
			1.689	0.2325		0.539	0.00868
			1.69	0.2337		0.54	0.00879
			1.691	0.2347		0.541	0.00889
			1.692	0.2356		0.542	0.009
			1.693	0.2366		0.543	0.0091
			1.694	0.2381		0.544	0.0092
			1.695	0.2398		0.545	0.00932
			1.696	0.2409		0.546	0.00943
			1.697	0.2419		0.547	0.00954
			1.698	0.243		0.548	0.00965
			1.699	0.2439		0.549	0.00976
			1.7	0.2448		0.55	0.00987
			1.701	0.2457		0.551	0.00999
			1.702	0.2468		0.552	0.0101
			1.703	0.248		0.553	0.01021
			1.704	0.2489		0.554	0.01033
			1.705	0.2499		0.555	0.01045
			1.706	0.2509		0.556	0.01056
			1.707	0.252		0.557	0.01068
			1.708	0.253		0.558	0.0108
			1.709	0.2539		0.559	0.01092
			1.71	0.2549		0.56	0.01103
			1.711	0.2558		0.561	0.01115
			1.712	0.2568		0.562	0.01127
			1.713	0.2578		0.563	0.01139
			1.714	0.2588		0.564	0.01151
			1.715	0.2597		0.565	0.01163
			1.716	0.2608		0.566	0.01175
			1.717	0.2619		0.567	0.01186
			1.718	0.2629		0.568	0.01197
			1.719	0.264		0.569	0.0121
			1.72	0.2648		0.57	0.01221
			1.721	0.2658		0.571	0.01232
			1.722	0.2669		0.572	0.01244
			1.723	0.2682		0.573	0.01255
			1.724	0.2692		0.574	0.01266
			1.725	0.2701		0.575	0.01277
			1.726	0.2711		0.576	0.01288
			1.727	0.2721		0.577	0.01298
			1.728	0.273		0.578	0.01309
			1.729	0.2741		0.579	0.0132
			1.73	0.2749		0.58	0.01331
			1.731	0.2764		0.581	0.0134
			1.732	0.2787		0.582	0.0135
			1.733	0.2796		0.583	0.0136
			1.734	0.2806		0.584	0.01369
			1.735	0.2815		0.585	0.01378
			1.736	0.2825		0.586	0.01392
			1.737	0.2836		0.587	0.01401
			1.738	0.2845		0.588	0.01409
			1.739	0.2855		0.589	0.01417
			1.74	0.2864		0.59	0.01425
			1.741	0.2875		0.591	0.01432
			1.742	0.2886		0.592	0.01439
			1.743	0.2899		0.593	0.01446
			1.744	0.2909		0.594	0.01452
			1.745	0.2919		0.595	0.01458
			1.746	0.2928		0.596	0.01464
			1.747	0.2938		0.597	0.01469
			1.748	0.2949		0.598	0.01474
			1.749	0.2959		0.599	0.01478
			1.75	0.2968		0.6	0.01482
			1.751	0.2979		0.601	0.01486
			1.752	0.2989		0.602	0.01489
			1.753	0.3		0.603	0.01491
			1.754	0.301		0.604	0.01493
			1.755	0.298		0.605	0.01495
			1.756	0.2993		0.606	0.01496
			1.757	0.3002		0.607	0.01497
			1.758	0.3014		0.608	0.01496
			1.759	0.3023		0.609	0.01496
			1.76	0.3036		0.61	0.01495
			1.761	0.3045		0.611	0.01493
			1.762	0.3054		0.612	0.0149
			1.763	0.306		0.613	0.01487
			1.764	0.3069		0.614	0.01484
			1.765	0.3082		0.615	0.0148
			1.766	0.3091		0.616	0.01474
			1.767	0.3103		0.617	0.01469
			1.768	0.3131		0.618	0.01462
			1.769	0.3143		0.619	0.01456
			1.77	0.3152		0.62	0.01449
			1.771	0.3161		0.621	0.0144
			1.772	0.3171		0.622	0.01431
			1.773	0.318		0.623	0.01422
			1.774	0.3195		0.624	0.01411
			1.775	0.3201		0.625	0.01401
			1.776	0.3211		0.626	0.01389
			1.777	0.322		0.627	0.01377
			1.778	0.3229		0.628	0.01364
			1.779	0.3235		0.629	0.01351
			1.78	0.3244		0.63	0.01337
			1.781	0.3257		0.631	0.01323
			1.782	0.3269		0.632	0.01308
			1.783	0.3275		0.633	0.01293
			1.784	0.3281		0.634	0.01277
			1.785	0.3293		0.635	0.0126
			1.786	0.33		0.636	0.01244
			1.787	0.3309		0.637	0.01226
			1.788	0.3318		0.638	0.01209
			1.789	0.3324		0.639	0.01191
			1.79	0.3336		0.64	0.01172
			1.791	0.3349		0.641	0.01154
			1.792	0.3355		0.642	0.01136
			1.793	0.3364		0.643	0.01117
			1.794	0.3373		0.644	0.01099
			1.795	0.3383		0.645	0.0108
			1.796	0.3392		0.646	0.01062
			1.797	0.3401		0.647	0.01043
			1.798	0.3407		0.648	0.01025
			1.799	0.3416		0.649	0.01006
						0.65	0.00988
						0.651	0.0097
						0.652	0.00953
						0.653	0.00935
						0.654	0.00918
						0.655	0.00902
						0.656	0.00885
						0.657	0.00869
						0.658	0.00854
						0.659	0.00839
						0.66	0.00824
						0.661	0.0081
						0.662	0.00797
						0.663	0.00784
						0.664	0.00771
						0.665	0.00759
						0.666	0.00748
						0.667	0.00736
						0.668	0.00726
						0.669	0.00715
						0.67	0.00705
						0.671	0.00695
						0.672	0.00686
						0.673	0.00678
						0.674	0.0067
						0.675	0.00662
						0.676	0.00654
						0.677	0.00647
						0.678	0.00641
						0.679	0.00635
						0.68	0.00628
						0.681	0.00623
						0.682	0.00617
						0.683	0.00612
						0.684	0.00607
						0.685	0.00603
						0.686	0.00598
						0.687	0.00595
						0.688	0.00591
						0.689	0.00588
						0.69	0.00584
						0.691	0.0058
						0.692	0.00578
						0.693	0.00575
						0.694	0.00573
						0.695	0.0057
						0.696	0.00568
						0.697	0.00566
						0.698	0.00564
						0.699	0.00562
						0.7	0.00561
						0.701	0.00559
						0.702	0.00558
						0.703	0.00557
						0.704	0.00555
						0.705	0.00554
						0.706	0.00553
						0.707	0.00552
						0.708	0.00552
						0.709	0.0055
						0.71	0.0055
						0.711	0.00549
						0.712	0.00549
						0.713	0.00549
						0.714	0.00549
						0.715	0.00548
						0.716	0.00549
						0.717	0.00549
						0.718	0.00549
						0.719	0.00549
						0.72	0.00549
						0.721	0.00549
						0.722	0.00549
						0.723	0.00549
						0.724	0.0055
						0.725	0.0055
						0.726	0.0055
						0.727	0.00551
						0.728	0.00551
						0.729	0.00552
						0.73	0.00552
						0.731	0.00553
						0.732	0.00554
						0.733	0.00554
						0.734	0.00555
						0.735	0.00556
						0.736	0.00556
						0.737	0.00557
						0.738	0.00558
						0.739	0.00558
						0.74	0.0056
						0.741	0.0056
						0.742	0.00561
						0.743	0.00562
						0.744	0.00563
						0.745	0.00564
						0.746	0.00566
						0.747	0.00566
						0.748	0.00568
						0.749	0.00569
						0.75	0.0057
						0.751	0.00571
						0.752	0.00572
						0.753	0.00574
						0.754	0.00575
						0.755	0.00576
						0.756	0.00578
						0.757	0.00579
						0.758	0.0058
						0.759	0.00582
						0.76	0.00583
						0.761	0.00585
						0.762	0.00586
						0.763	0.00588
						0.764	0.0059
						0.765	0.00591
						0.766	0.00592
						0.767	0.00594
						0.768	0.00596
						0.769	0.00598
						0.77	0.006
						0.771	0.00601
						0.772	0.00604
						0.773	0.00605
						0.774	0.00607
						0.775	0.00609
						0.776	0.0061
						0.777	0.00613
						0.778	0.00614
						0.779	0.00616
						0.78	0.00618
						0.781	0.0062
						0.782	0.00622
						0.783	0.00624
						0.784	0.00625
						0.785	0.00628
						0.786	0.0063
						0.787	0.00632
						0.788	0.00634
						0.789	0.00636
						0.79	0.00638
						0.791	0.0064
						0.792	0.00642
						0.793	0.00645
						0.794	0.00647
						0.795	0.00649
						0.796	0.00651
						0.797	0.00653
						0.798	0.00656
						0.799	0.00658
						0.8	0.0066
						0.801	0.00662
						0.802	0.00665
						0.803	0.00667
						0.804	0.0067
						0.805	0.00671
						0.806	0.00674
						0.807	0.00677
						0.808	0.00679
						0.809	0.00682
						0.81	0.00684
						0.811	0.00686
						0.812	0.00689
						0.813	0.00691
						0.814	0.00694
						0.815	0.00696
						0.816	0.00697
						0.817	0.00701
						0.818	0.00703
						0.819	0.00707
						0.82	0.0071
						0.821	0.00712
						0.822	0.00714
						0.823	0.00717
						0.824	0.00719
						0.825	0.00722
						0.826	0.00724
						0.827	0.00726
						0.828	0.00729
						0.829	0.00731
						0.83	0.00734
						0.831	0.00736
						0.832	0.00738
						0.833	0.00741
						0.834	0.00744
						0.835	0.00746
						0.836	0.00749
						0.837	0.00751
						0.838	0.00753
						0.839	0.00756
						0.84	0.00758
						0.841	0.00761
						0.842	0.00763
						0.843	0.00766
						0.844	0.00769
						0.845	0.0077
						0.846	0.00773
						0.847	0.00776
						0.848	0.00778
						0.849	0.00781
						0.85	0.00783
						0.851	0.00786
						0.852	0.00788
						0.853	0.00791
						0.854	0.00793
						0.855	0.00796
						0.856	0.00797
						0.857	0.008
						0.858	0.00802
						0.859	0.00805
						0.86	0.00807
						0.861	0.0081
						0.862	0.00812
						0.863	0.00814
						0.864	0.00816
						0.865	0.00819
						0.866	0.00821
						0.867	0.00823
						0.868	0.00826
						0.869	0.00828
						0.87	0.0083
						0.871	0.00833
						0.872	0.00835
						0.873	0.00837
						0.874	0.00839
						0.875	0.00841
						0.876	0.00843
						0.877	0.00845
						0.878	0.00847
						0.879	0.00848
						0.88	0.0085
						0.881	0.00852
						0.882	0.00854
						0.883	0.00855
						0.884	0.00857
						0.885	0.00858
						0.886	0.0086
						0.887	0.00861
						0.888	0.00863
						0.889	0.00865
						0.89	0.00866
						0.891	0.00867
						0.892	0.00869
						0.893	0.0087
						0.894	0.00871
						0.895	0.00873
						0.896	0.00873
						0.897	0.00874
						0.898	0.00876
						0.899	0.00876
						0.9	0.00878
						0.901	0.00878
						0.902	0.00879
						0.903	0.0088
						0.904	0.00881
						0.905	0.00881
						0.906	0.00882
						0.907	0.00882
						0.908	0.00883
						0.909	0.00883
						0.91	0.00884
						0.911	0.00884
						0.912	0.00884
						0.913	0.00885
						0.914	0.00885
						0.915	0.00885
						0.916	0.00886
						0.917	0.00885
						0.918	0.00885
						0.919	0.00885
						0.92	0.00884
						0.921	0.00884
						0.922	0.00884
						0.923	0.00884
						0.924	0.00883
						0.925	0.00883
						0.926	0.00882
						0.927	0.00882
						0.928	0.00881
						0.929	0.0088
						0.93	0.0088
						0.931	0.00878
						0.932	0.00878
						0.933	0.00876
						0.934	0.00875
						0.935	0.00874
						0.936	0.00873
						0.937	0.00872
						0.938	0.0087
						0.939	0.00869
						0.94	0.00868
						0.941	0.00866
						0.942	0.00865
						0.943	0.00864
						0.944	0.00861
						0.945	0.0086
						0.946	0.00859
						0.947	0.00857
						0.948	0.00855
						0.949	0.00854
						0.95	0.00852
						0.951	0.0085
						0.952	0.00848
						0.953	0.00847
						0.954	0.00845
						0.955	0.00843
						0.956	0.00841
						0.957	0.00839
						0.958	0.00837
						0.959	0.00835
						0.96	0.00833
						0.961	0.00831
						0.962	0.00829
						0.963	0.00827
						0.964	0.00826
						0.965	0.00823
						0.966	0.00821
						0.967	0.0082
						0.968	0.00818
						0.969	0.00816
						0.97	0.00814
						0.971	0.00812
						0.972	0.00811
						0.973	0.00809
						0.974	0.00807
						0.975	0.00806
						0.976	0.00804
						0.977	0.00803
						0.978	0.00801
						0.979	0.00799
						0.98	0.00798
						0.981	0.00796
						0.982	0.00795
						0.983	0.00793
						0.984	0.00792
						0.985	0.00791
						0.986	0.00789
						0.987	0.00788
						0.988	0.00787
						0.989	0.00785
						0.99	0.00784
						0.991	0.00783
						0.992	0.00782
						0.993	0.00781
						0.994	0.00779
						0.995	0.00778
						0.996	0.00778
						0.997	0.00776
						0.998	0.00776
						0.999	0.00775
						1	0.00774
						1.001	0.00773
						1.002	0.00773
						1.003	0.00772
						1.004	0.00772
						1.005	0.00771
						1.006	0.00771
						1.007	0.0077
						1.008	0.0077
						1.009	0.00769
						1.01	0.00769
						1.011	0.00769
						1.012	0.00769
						1.013	0.00767
						1.014	0.00767
						1.015	0.00767
						1.016	0.00767
						1.017	0.00767
						1.018	0.00768
						1.019	0.00767
						1.02	0.00767
						1.021	0.00767
						1.022	0.00767
						1.023	0.00768
						1.024	0.00769
						1.025	0.00769
						1.026	0.0077
						1.027	0.0077
						1.028	0.00771
						1.029	0.00771
						1.03	0.00772
						1.031	0.00773
						1.032	0.00773
						1.033	0.00774
						1.034	0.00775
						1.035	0.00776
						1.036	0.00778
						1.037	0.00779
						1.038	0.0078
						1.039	0.00782
						1.04	0.00783
						1.041	0.00785
						1.042	0.00787
						1.043	0.00788
						1.044	0.00791
						1.045	0.00792
						1.046	0.00795
						1.047	0.00797
						1.048	0.00799
						1.049	0.00801
						1.05	0.00804
						1.051	0.00806
						1.052	0.0081
						1.053	0.00812
						1.054	0.00815
						1.055	0.00818
						1.056	0.00821
						1.057	0.00824
						1.058	0.00827
						1.059	0.0083
						1.06	0.00833
						1.061	0.00836
						1.062	0.0084
						1.063	0.00843
						1.064	0.00846
						1.065	0.0085
						1.066	0.00853
						1.067	0.00857
						1.068	0.00861
						1.069	0.00864
						1.07	0.00868
						1.071	0.00871
						1.072	0.00874
						1.073	0.00878
						1.074	0.00881
						1.075	0.00885
						1.076	0.00889
						1.077	0.00893
						1.078	0.00896
						1.079	0.009
						1.08	0.00902
						1.081	0.00906
						1.082	0.00909
						1.083	0.00912
						1.084	0.00915
						1.085	0.00918
						1.086	0.0092
						1.087	0.00923
						1.088	0.00926
						1.089	0.00928
						1.09	0.00931
						1.091	0.00933
						1.092	0.00936
						1.093	0.00938
						1.094	0.00939
						1.095	0.00941
						1.096	0.00943
						1.097	0.00944
						1.098	0.00946
						1.099	0.00947
						1.1	0.00948
						1.101	0.00949
						1.102	0.0095
						1.103	0.0095
						1.104	0.00951
						1.105	0.00951
						1.106	0.00951
						1.107	0.0095
						1.108	0.0095
						1.109	0.0095
						1.11	0.00948
						1.111	0.00947
						1.112	0.00946
						1.113	0.00944
						1.114	0.00943
						1.115	0.00941
						1.116	0.00939
						1.117	0.00936
						1.118	0.00934
						1.119	0.00931
						1.12	0.00928
						1.121	0.00925
						1.122	0.00921
						1.123	0.00918
						1.124	0.00915
						1.125	0.0091
						1.126	0.00907
						1.127	0.00903
						1.128	0.00898
						1.129	0.00894
						1.13	0.00889
						1.131	0.00883
						1.132	0.00878
						1.133	0.00873
						1.134	0.00868
						1.135	0.00862
						1.136	0.00856
						1.137	0.0085
						1.138	0.00845
						1.139	0.00839
						1.14	0.00833
						1.141	0.00826
						1.142	0.0082
						1.143	0.00814
						1.144	0.00807
						1.145	0.00801
						1.146	0.00794
						1.147	0.00788
						1.148	0.00781
						1.149	0.00774
						1.15	0.00767
						1.151	0.00761
						1.152	0.00754
						1.153	0.00748
						1.154	0.00741
						1.155	0.00734
						1.156	0.00728
						1.157	0.00721
						1.158	0.00714
						1.159	0.00708
						1.16	0.00701
						1.161	0.00695
						1.162	0.00688
						1.163	0.00681
						1.164	0.00675
						1.165	0.00668
						1.166	0.00662
						1.167	0.00656
						1.168	0.00649
						1.169	0.00643
						1.17	0.00637
						1.171	0.00631
						1.172	0.00624
						1.173	0.00618
						1.174	0.00612
						1.175	0.00606
						1.176	0.006
						1.177	0.00594
						1.178	0.00589
						1.179	0.00583
						1.18	0.00578
						1.181	0.00572
						1.182	0.00566
						1.183	0.0056
						1.184	0.00555
						1.185	0.00549
						1.186	0.00544
						1.187	0.00539
						1.188	0.00534
						1.189	0.00528
						1.19	0.00523
						1.191	0.00518
						1.192	0.00513
						1.193	0.00508
						1.194	0.00503
						1.195	0.00498
						1.196	0.00493
						1.197	0.00488
						1.198	0.00483
						1.199	0.00479
						1.2	0.00453
						1.199	0.00412
						1.198	0.00385
						1.197	0.00363
						1.196	0.00343
						1.195	0.00326
						1.194	0.0031
						1.193	0.00295
						1.192	0.00281
						1.191	0.00267
						1.19	0.00255
						1.189	0.00242
						1.188	0.00231
						1.187	0.00219
						1.186	0.00208
						1.185	0.00197
						1.184	0.00187
						1.183	0.00177
						1.182	0.00167
						1.181	0.00157
						1.18	0.00147
						1.179	0.00137
						1.178	0.00128
						1.177	0.00119
						1.176	0.0011
						1.175	0.001
						1.174	0.000914
						1.173	0.0008243
						1.172	0.0007331
						1.171	0.0006459
						1.17	0.0005566
						1.169	0.0004678
						1.168	0.0003812
						1.167	0.0002919
						1.166	0.0002068
						1.165	0.0001199
						1.164	2.996e-05
						1.163	-5.384e-05
						1.162	-0.0001416
						1.161	-0.0002284
						1.16	-0.0003142
						1.159	-0.0004067
						1.158	-0.0004911
						1.157	-0.0005768
						1.156	-0.0006668
						1.155	-0.0007521
						1.154	-0.0008409
						1.153	-0.0009299
						1.152	-0.00101
						1.151	-0.00111
						1.15	-0.00119
						1.149	-0.00128
						1.148	-0.00137
						1.147	-0.00146
						1.146	-0.00155
						1.145	-0.00164
						1.144	-0.00173
						1.143	-0.00182
						1.142	-0.00191
						1.141	-0.002
						1.14	-0.0021
						1.139	-0.00218
						1.138	-0.00228
						1.137	-0.00237
						1.136	-0.00247
						1.135	-0.00257
						1.134	-0.00266
						1.133	-0.00276
						1.132	-0.00286
						1.131	-0.00295
						1.13	-0.00305
						1.129	-0.00315
						1.128	-0.00324
						1.127	-0.00335
						1.126	-0.00345
						1.125	-0.00355
						1.124	-0.00365
						1.123	-0.00375
						1.122	-0.00386
						1.121	-0.00397
						1.12	-0.00407
						1.119	-0.00418
						1.118	-0.00428
						1.117	-0.00439
						1.116	-0.0045
						1.115	-0.00461
						1.114	-0.00472
						1.113	-0.00483
						1.112	-0.00494
						1.111	-0.00506
						1.11	-0.00517
						1.109	-0.00528
						1.108	-0.0054
						1.107	-0.00551
						1.106	-0.00563
						1.105	-0.00575
						1.104	-0.00587
						1.103	-0.00599
						1.102	-0.00611
						1.101	-0.00623
						1.1	-0.00635
						1.099	-0.00647
						1.098	-0.00659
						1.097	-0.00672
						1.096	-0.00684
						1.095	-0.00697
						1.094	-0.00709
						1.093	-0.00721
						1.092	-0.00734
						1.091	-0.00747
						1.09	-0.00759
						1.089	-0.00772
						1.088	-0.00785
						1.087	-0.00798
						1.086	-0.0081
						1.085	-0.00823
						1.084	-0.00836
						1.083	-0.00849
						1.082	-0.00862
						1.081	-0.00875
						1.08	-0.00887
						1.079	-0.00901
						1.078	-0.00913
						1.077	-0.00926
						1.076	-0.00939
						1.075	-0.00952
						1.074	-0.00965
						1.073	-0.00978
						1.072	-0.0099
						1.071	-0.01003
						1.07	-0.01015
						1.069	-0.01027
						1.068	-0.0104
						1.067	-0.01052
						1.066	-0.01064
						1.065	-0.01076
						1.064	-0.01088
						1.063	-0.011
						1.062	-0.01111
						1.061	-0.01123
						1.06	-0.01135
						1.059	-0.01146
						1.058	-0.01157
						1.057	-0.01168
						1.056	-0.01179
						1.055	-0.0119
						1.054	-0.012
						1.053	-0.0121
						1.052	-0.0122
						1.051	-0.0123
						1.05	-0.01239
						1.049	-0.01248
						1.048	-0.01257
						1.047	-0.01266
						1.046	-0.01275
						1.045	-0.01283
						1.044	-0.01291
						1.043	-0.01299
						1.042	-0.01306
						1.041	-0.01313
						1.04	-0.0132
						1.039	-0.01326
						1.038	-0.01332
						1.037	-0.01337
						1.036	-0.01343
						1.035	-0.01348
						1.034	-0.01352
						1.033	-0.01356
						1.032	-0.01359
						1.031	-0.01363
						1.03	-0.01365
						1.029	-0.01368
						1.028	-0.0137
						1.027	-0.01371
						1.026	-0.01372
						1.025	-0.01372
						1.024	-0.01373
						1.023	-0.01372
						1.022	-0.01371
						1.021	-0.0137
						1.02	-0.01368
						1.019	-0.01365
						1.018	-0.01363
						1.017	-0.0136
						1.016	-0.01355
						1.015	-0.01352
						1.014	-0.01347
						1.013	-0.01347
						1.012	-0.01341
						1.011	-0.01333
						1.01	-0.01327
						1.009	-0.01319
						1.008	-0.01311
						1.007	-0.01303
						1.006	-0.01294
						1.005	-0.01286
						1.004	-0.01276
						1.003	-0.01266
						1.002	-0.01257
						1.001	-0.01246
						1	-0.01235
						0.999	-0.01225
						0.998	-0.01213
						0.997	-0.01201
						0.996	-0.0119
						0.995	-0.01177
						0.994	-0.01165
						0.993	-0.01153
						0.992	-0.0114
						0.991	-0.01127
						0.99	-0.01114
						0.989	-0.01101
						0.988	-0.01088
						0.987	-0.01074
						0.986	-0.01061
						0.985	-0.01047
						0.984	-0.01034
						0.983	-0.01021
						0.982	-0.01007
						0.981	-0.00994
						0.98	-0.00981
						0.979	-0.00967
						0.978	-0.00955
						0.977	-0.00942
						0.976	-0.00929
						0.975	-0.00918
						0.974	-0.00906
						0.973	-0.00895
						0.972	-0.00883
						0.971	-0.00872
						0.97	-0.00862
						0.969	-0.00851
						0.968	-0.00841
						0.967	-0.00832
						0.966	-0.00823
						0.965	-0.00814
						0.964	-0.00806
						0.963	-0.00799
						0.962	-0.00792
						0.961	-0.00785
						0.96	-0.00779
						0.959	-0.00773
						0.958	-0.00767
						0.957	-0.00763
						0.956	-0.00758
						0.955	-0.00754
						0.954	-0.00751
						0.953	-0.00747
						0.952	-0.00744
						0.951	-0.00742
						0.95	-0.0074
						0.949	-0.00738
						0.948	-0.00737
						0.947	-0.00735
						0.946	-0.00735
						0.945	-0.00734
						0.944	-0.00734
						0.943	-0.00734
						0.942	-0.00734
						0.941	-0.00734
						0.94	-0.00735
						0.939	-0.00736
						0.938	-0.00737
						0.937	-0.00738
						0.936	-0.0074
						0.935	-0.00742
						0.934	-0.00743
						0.933	-0.00745
						0.932	-0.00747
						0.931	-0.00749
						0.93	-0.00752
						0.929	-0.00754
						0.928	-0.00756
						0.927	-0.00759
						0.926	-0.00761
						0.925	-0.00764
						0.924	-0.00767
						0.923	-0.00769
						0.922	-0.00773
						0.921	-0.00776
						0.92	-0.00778
						0.919	-0.00782
						0.918	-0.00784
						0.917	-0.00787
						0.916	-0.0079
						0.915	-0.00793
						0.914	-0.00796
						0.913	-0.00799
						0.912	-0.00802
						0.911	-0.00805
						0.91	-0.00808
						0.909	-0.00811
						0.908	-0.00814
						0.907	-0.00816
						0.906	-0.0082
						0.905	-0.00822
						0.904	-0.00826
						0.903	-0.00829
						0.902	-0.00831
						0.901	-0.00834
						0.9	-0.00837
						0.899	-0.00839
						0.898	-0.00842
						0.897	-0.00845
						0.896	-0.00847
						0.895	-0.0085
						0.894	-0.00852
						0.893	-0.00854
						0.892	-0.00857
						0.891	-0.00859
						0.89	-0.00861
						0.889	-0.00863
						0.888	-0.00865
						0.887	-0.00868
						0.886	-0.00869
						0.885	-0.00871
						0.884	-0.00873
						0.883	-0.00874
						0.882	-0.00876
						0.881	-0.00877
						0.88	-0.00879
						0.879	-0.00881
						0.878	-0.00882
						0.877	-0.00883
						0.876	-0.00885
						0.875	-0.00885
						0.874	-0.00887
						0.873	-0.00888
						0.872	-0.00889
						0.871	-0.0089
						0.87	-0.00891
						0.869	-0.00892
						0.868	-0.00892
						0.867	-0.00892
						0.866	-0.00893
						0.865	-0.00893
						0.864	-0.00893
						0.863	-0.00894
						0.862	-0.00893
						0.861	-0.00893
						0.86	-0.00893
						0.859	-0.00893
						0.858	-0.00893
						0.857	-0.00893
						0.856	-0.00892
						0.855	-0.00892
						0.854	-0.00891
						0.853	-0.00891
						0.852	-0.0089
						0.851	-0.00889
						0.85	-0.00888
						0.849	-0.00887
						0.848	-0.00886
						0.847	-0.00885
						0.846	-0.00884
						0.845	-0.00883
						0.844	-0.00881
						0.843	-0.0088
						0.842	-0.00879
						0.841	-0.00877
						0.84	-0.00875
						0.839	-0.00874
						0.838	-0.00872
						0.837	-0.0087
						0.836	-0.00869
						0.835	-0.00866
						0.834	-0.00865
						0.833	-0.00863
						0.832	-0.0086
						0.831	-0.00858
						0.83	-0.00856
						0.829	-0.00854
						0.828	-0.00852
						0.827	-0.00849
						0.826	-0.00847
						0.825	-0.00844
						0.824	-0.00842
						0.823	-0.00839
						0.822	-0.00837
						0.821	-0.00834
						0.82	-0.00832
						0.819	-0.00831
						0.818	-0.00828
						0.817	-0.00825
						0.816	-0.00821
						0.815	-0.00819
						0.814	-0.00815
						0.813	-0.00812
						0.812	-0.00809
						0.811	-0.00806
						0.81	-0.00803
						0.809	-0.008
						0.808	-0.00797
						0.807	-0.00794
						0.806	-0.0079
						0.805	-0.00787
						0.804	-0.00784
						0.803	-0.0078
						0.802	-0.00778
						0.801	-0.00775
						0.8	-0.00771
						0.799	-0.00768
						0.798	-0.00765
						0.797	-0.00762
						0.796	-0.00759
						0.795	-0.00755
						0.794	-0.00753
						0.793	-0.00749
						0.792	-0.00746
						0.791	-0.00743
						0.79	-0.00739
						0.789	-0.00736
						0.788	-0.00733
						0.787	-0.00729
						0.786	-0.00726
						0.785	-0.00723
						0.784	-0.0072
						0.783	-0.00717
						0.782	-0.00713
						0.781	-0.0071
						0.78	-0.00707
						0.779	-0.00704
						0.778	-0.00701
						0.777	-0.00698
						0.776	-0.00695
						0.775	-0.00692
						0.774	-0.00689
						0.773	-0.00686
						0.772	-0.00683
						0.771	-0.0068
						0.77	-0.00677
						0.769	-0.00674
						0.768	-0.00671
						0.767	-0.00669
						0.766	-0.00665
						0.765	-0.00662
						0.764	-0.0066
						0.763	-0.00656
						0.762	-0.00654
						0.761	-0.00651
						0.76	-0.00648
						0.759	-0.00645
						0.758	-0.00642
						0.757	-0.00639
						0.756	-0.00637
						0.755	-0.00634
						0.754	-0.00632
						0.753	-0.00629
						0.752	-0.00626
						0.751	-0.00624
						0.75	-0.00621
						0.749	-0.00619
						0.748	-0.00616
						0.747	-0.00613
						0.746	-0.00611
						0.745	-0.00609
						0.744	-0.00606
						0.743	-0.00604
						0.742	-0.00601
						0.741	-0.00599
						0.74	-0.00597
						0.739	-0.00594
						0.738	-0.00592
						0.737	-0.0059
						0.736	-0.00588
						0.735	-0.00586
						0.734	-0.00584
						0.733	-0.00582
						0.732	-0.0058
						0.731	-0.00577
						0.73	-0.00576
						0.729	-0.00574
						0.728	-0.00571
						0.727	-0.0057
						0.726	-0.00568
						0.725	-0.00566
						0.724	-0.00564
						0.723	-0.00562
						0.722	-0.00561
						0.721	-0.00559
						0.72	-0.00557
						0.719	-0.00556
						0.718	-0.00554
						0.717	-0.00553
						0.716	-0.00551
						0.715	-0.00549
						0.714	-0.00548
						0.713	-0.00546
						0.712	-0.00544
						0.711	-0.00543
						0.71	-0.00541
						0.709	-0.0054
						0.708	-0.00538
						0.707	-0.00537
						0.706	-0.00536
						0.705	-0.00534
						0.704	-0.00532
						0.703	-0.00531
						0.702	-0.0053
						0.701	-0.00528
						0.7	-0.00527
						0.699	-0.00526
						0.698	-0.00525
						0.697	-0.00523
						0.696	-0.00522
						0.695	-0.00521
						0.694	-0.00519
						0.693	-0.00518
						0.692	-0.00517
						0.691	-0.00516
						0.69	-0.00514
						0.689	-0.00514
						0.688	-0.00512
						0.687	-0.00511
						0.686	-0.0051
						0.685	-0.00509
						0.684	-0.00508
						0.683	-0.00507
						0.682	-0.00506
						0.681	-0.00505
						0.68	-0.00504
						0.679	-0.00503
						0.678	-0.00502
						0.677	-0.00501
						0.676	-0.005
						0.675	-0.00499
						0.674	-0.00498
						0.673	-0.00497
						0.672	-0.00496
						0.671	-0.00496
						0.67	-0.00495
						0.669	-0.00494
						0.668	-0.00494
						0.667	-0.00493
						0.666	-0.00493
						0.665	-0.00492
						0.664	-0.00491
						0.663	-0.00491
						0.662	-0.0049
						0.661	-0.0049
						0.66	-0.00489
						0.659	-0.00489
						0.658	-0.00489
						0.657	-0.00488
						0.656	-0.00488
						0.655	-0.00488
						0.654	-0.00488
						0.653	-0.00488
						0.652	-0.00488
						0.651	-0.00488
						0.65	-0.00488
						0.649	-0.00488
						0.648	-0.00488
						0.647	-0.00489
						0.646	-0.00489
						0.645	-0.00489
						0.644	-0.00491
						0.643	-0.00491
						0.642	-0.00492
						0.641	-0.00492
						0.64	-0.00493
						0.639	-0.00495
						0.638	-0.00495
						0.637	-0.00496
						0.636	-0.00498
						0.635	-0.00499
						0.634	-0.00501
						0.633	-0.00502
						0.632	-0.00504
						0.631	-0.00506
						0.63	-0.00507
						0.629	-0.0051
						0.628	-0.00512
						0.627	-0.00514
						0.626	-0.00516
						0.625	-0.00519
						0.624	-0.00521
						0.623	-0.00524
						0.622	-0.00527
						0.621	-0.0053
						0.62	-0.00533
						0.619	-0.00536
						0.618	-0.0054
						0.617	-0.00543
						0.616	-0.00547
						0.615	-0.00551
						0.614	-0.00555
						0.613	-0.00559
						0.612	-0.00563
						0.611	-0.00567
						0.61	-0.00572
						0.609	-0.00576
						0.608	-0.0058
						0.607	-0.00586
						0.606	-0.0059
						0.605	-0.00595
						0.604	-0.006
						0.603	-0.00605
						0.602	-0.00611
						0.601	-0.00616
						0.6	-0.00621
						0.599	-0.00628
						0.598	-0.00633
						0.597	-0.00639
						0.596	-0.00645
						0.595	-0.0065
						0.594	-0.00657
						0.593	-0.00663
						0.592	-0.00669
						0.591	-0.00676
						0.59	-0.00682
						0.589	-0.00689
						0.588	-0.00695
						0.587	-0.00701
						0.586	-0.00708
						0.585	-0.00715
						0.584	-0.00721
						0.583	-0.00728
						0.582	-0.00735
						0.581	-0.00742
						0.58	-0.00749
						0.579	-0.00755
						0.578	-0.00762
						0.577	-0.00768
						0.576	-0.00775
						0.575	-0.00782
						0.574	-0.00788
						0.573	-0.00795
						0.572	-0.00801
						0.571	-0.00807
						0.57	-0.00814
						0.569	-0.0082
						0.568	-0.00826
						0.567	-0.00832
						0.566	-0.00838
						0.565	-0.00844
						0.564	-0.00849
						0.563	-0.00855
						0.562	-0.0086
						0.561	-0.00865
						0.56	-0.0087
						0.559	-0.00875
						0.558	-0.00879
						0.557	-0.00884
						0.556	-0.00888
						0.555	-0.00892
						0.554	-0.00896
						0.553	-0.00899
						0.552	-0.00902
						0.551	-0.00905
						0.55	-0.00907
						0.549	-0.0091
						0.548	-0.00912
						0.547	-0.00914
						0.546	-0.00916
						0.545	-0.00917
						0.544	-0.00918
						0.543	-0.00919
						0.542	-0.00919
						0.541	-0.00919
						0.54	-0.00919
						0.539	-0.00918
						0.538	-0.00917
						0.537	-0.00916
						0.536	-0.00914
						0.535	-0.00913
						0.534	-0.00911
						0.533	-0.00908
						0.532	-0.00905
						0.531	-0.00902
						0.53	-0.00899
						0.529	-0.00895
						0.528	-0.00891
						0.527	-0.00887
						0.526	-0.00882
						0.525	-0.00877
						0.524	-0.00873
						0.523	-0.00867
						0.522	-0.00862
						0.521	-0.00856
						0.52	-0.0085
						0.519	-0.00844
						0.518	-0.00837
						0.517	-0.0083
						0.516	-0.00824
						0.515	-0.00817
						0.514	-0.0081
						0.513	-0.00803
						0.512	-0.00796
						0.511	-0.00788
						0.51	-0.0078
						0.509	-0.00773
						0.508	-0.00765
						0.507	-0.00757
						0.506	-0.0075
						0.505	-0.00742
						0.504	-0.00734
						0.503	-0.00726
						0.502	-0.00718
						0.501	-0.0071
						0.5	-0.00703
						0.499	-0.00694
						0.498	-0.00687
						0.497	-0.00679
						0.496	-0.00671
						0.495	-0.00664
						0.494	-0.00656
						0.493	-0.00648
						0.492	-0.00641
						0.491	-0.00633
						0.49	-0.00626
						0.489	-0.00619
						0.488	-0.00611
						0.487	-0.00604
						0.486	-0.00597
						0.485	-0.0059
						0.484	-0.00583
						0.483	-0.00576
						0.482	-0.00569
						0.481	-0.00563
						0.48	-0.00556
						0.479	-0.00549
						0.478	-0.00543
						0.477	-0.00536
						0.476	-0.0053
						0.475	-0.00524
						0.474	-0.00517
						0.473	-0.00511
						0.472	-0.00505
						0.471	-0.00499
						0.47	-0.00493
						0.469	-0.00488
						0.468	-0.00482
						0.467	-0.00476
						0.466	-0.0047
						0.465	-0.00465
						0.464	-0.00459
						0.463	-0.00454
						0.462	-0.00449
						0.461	-0.00443
						0.46	-0.00438
						0.459	-0.00433
						0.458	-0.00428
						0.457	-0.00423
						0.456	-0.00418
						0.455	-0.00413
						0.454	-0.00408
						0.453	-0.00403
						0.452	-0.00399
						0.451	-0.00394
						0.45	-0.0039
						0.449	-0.00385
						0.448	-0.00381
						0.447	-0.00376
						0.446	-0.00372
						0.445	-0.00368
						0.444	-0.00364
						0.443	-0.00359
						0.442	-0.00355
						0.441	-0.00351
						0.44	-0.00347
						0.439	-0.00344
						0.438	-0.0034
						0.437	-0.00336
						0.436	-0.00333
						0.435	-0.00329
						0.434	-0.00325
						0.433	-0.00322
						0.432	-0.00318
						0.431	-0.00315
						0.43	-0.00312
						0.429	-0.00308
						0.428	-0.00305
						0.427	-0.00302
						0.426	-0.00299
						0.425	-0.00296
						0.424	-0.00292
						0.423	-0.00289
						0.422	-0.00287
						0.421	-0.00284
						0.42	-0.00281
						0.419	-0.00278
						0.418	-0.00275
						0.417	-0.00273
						0.416	-0.0027
						0.415	-0.00267
						0.414	-0.00265
						0.413	-0.00262
						0.412	-0.0026
						0.411	-0.00257
						0.41	-0.00255
						0.409	-0.00252
						0.408	-0.0025
						0.407	-0.00248
						0.406	-0.00246
						0.405	-0.00243
						0.404	-0.00241
						0.403	-0.00239
[truncated: 413 more rows]

## Sheet: Figure 3b
Log (ip)-Log (v)
Scan rate mV s-1	O1	O2	O3	R1	R2	R3
0	0.53782	0.25768	0.4183	0.35603	0.25768	0.53782
0.47712	0.95521	0.72916	0.80414	0.77597	0.734	0.95569
0.69897	1.17522	0.94743	0.97818	0.96332	0.95134	1.13767
0.90309	1.32818	1.14145	1.1364	1.13354	1.14829	1.3006
1	1.42602	1.23452	1.21219	1.21245	1.24105	1.37621

## Sheet: Figure 3c
Rate-p-VHCF in 6 M H2SO4
2Ag				10Ag				15Ag				40Ag				80Ag				120Ag				200Ag				250Ag				300Ag
Capacity/mAh g-1	Voltage/V	Capacity/mAh g-1	Voltage/V	Capacity/mAh g-1	Voltage/V	Capacity/mAh g-1	Voltage/V	Capacity/mAh g-1	Voltage/V	Capacity/mAh g-1	Voltage/V	Capacity/mAh g-1	Voltage/V	Capacity/mAh g-1	Voltage/V	Capacity/mAh g-1	Voltage/V	Capacity/mAh g-1	Voltage/V	Capacity/mAh g-1	Voltage/V	Capacity/mAh g-1	Voltage/V	Capacity/mAh g-1	Voltage/V	Capacity/mAh g-1	Voltage/V	Capacity/mAh g-1	Voltage/V	Capacity/mAh g-1	Voltage/V	Capacity/mAh g-1	Voltage/V	Capacity/mAh g-1	Voltage/V
0	1.2	0	0.00132	0	0.0006888	1.97373e-14	1.161	0	0.00148	1.18424e-13	1.2	0	0.00138	0	1.2	0	0.00509	0	1.2	0	0.00417	0	1.2	0	0.00331	4.93432e-14	1.2	0	0.00582	0	1.2	0	0.00139	0	1.2
0	1.174	0.55556	0.09973	0	0.0002759	1.97373e-14	1.158	0	0.03511	1.18424e-13	1.2	0	0.1824	0	1.2	0	0.321	0.22222	1.2	0	0.4277	0	1.2	0.05556	0.6564	0.05556	0.7786	0.06944	0.7968	0.06944	0.6596	0.08333	0.8793	0.08333	0.5473
0	1.162	0.55556	0.2318	0	0.04951	1.97373e-14	1.156	0	0.09352	1.18424e-13	1.2	0	0.2146	0	1.2	0	0.3538	0.22222	1.2	0	0.4688	0.33333	1.2	0.11111	0.7264	0.11111	0.7716	0.13889	0.825	0.13889	0.6499	0.16667	0.9036	0.16667	0.5336
0.55556	1.156	0.55556	0.3157	0	0.06234	1.97373e-14	1.154	0	0.1241	1.18424e-13	1.2	0	0.2438	0	1.067	0	0.3786	0.22222	1.2	0	0.5172	0.33333	0.866	0.16667	0.7447	0.16667	0.7667	0.20833	0.8398	0.20833	0.6428	0.25	0.9208	0.25	0.5236
0.55556	1.151	0.55556	0.3738	0	0.07453	1.97373e-14	1.152	0	0.1526	1.18424e-13	1.172	0	0.2657	0	1.062	0	0.4009	0.22222	0.9625	0	0.5852	0.33333	0.8616	0.22222	0.7546	0.22222	0.7628	0.27778	0.8514	0.27778	0.6371	0.33333	0.9347	0.33333	0.5152
0.55556	1.148	0.55556	0.4125	0	0.0863	1.97373e-14	1.151	0	0.178	1.18424e-13	1.137	0	0.2824	0	1.058	0	0.4243	0.22222	0.9574	0	0.6551	0.33333	0.8588	0.27778	0.7624	0.27778	0.7595	0.34722	0.8612	0.34722	0.632	0.41667	0.9461	0.41667	0.5077
0.55556	1.145	0.55556	0.4356	0	0.09768	1.97373e-14	1.15	0	0.1998	1.18424e-13	1.132	0	0.2958	0	1.055	0	0.4523	0.22222	0.954	0.33333	0.6903	0.33333	0.8567	0.33333	0.7692	0.33333	0.7566	0.41667	0.8698	0.41667	0.6275	0.5	0.9557	0.5	0.501
0.55556	1.143	0.55556	0.4477	0.02778	0.1086	1.97373e-14	1.149	0	0.2176	1.18424e-13	1.129	0	0.3072	0	1.053	0	0.489	0.22222	0.9516	0.33333	0.7018	0.33333	0.855	0.38889	0.7752	0.38889	0.7539	0.48611	0.8774	0.48611	0.6234	0.58333	0.9641	0.58333	0.4955
0.55556	1.141	0.55556	0.4542	0.02778	0.1192	1.97373e-14	1.148	0	0.2325	1.18424e-13	1.126	0	0.3175	0	1.051	0	0.5348	0.22222	0.9496	0.33333	0.7078	0.33333	0.8535	0.44444	0.7806	0.44444	0.7515	0.55556	0.8842	0.55556	0.6194	0.66667	0.9715	0.66667	0.491
0.55556	1.14	0.55556	0.4584	0.02778	0.1295	1.97373e-14	1.147	0	0.2447	1.18424e-13	1.124	0	0.3272	0.11111	1.049	0	0.5807	0.22222	0.9479	0.33333	0.7123	0.33333	0.8522	0.5	0.7856	0.5	0.7492	0.625	0.8902	0.625	0.6157	0.75	0.978	0.75	0.4862
0.55556	1.138	0.55556	0.4616	0.02778	0.1393	0.02778	1.146	0	0.2547	1.18424e-13	1.121	0.11111	0.3366	0.11111	1.047	0.22222	0.6132	0.22222	0.9465	0.33333	0.7161	0.33333	0.8511	0.55556	0.7902	0.55556	0.7471	0.69444	0.8956	0.69444	0.6121	0.83333	0.984	0.83333	0.4805
0.55556	1.137	1.11111	0.4642	0.02778	0.1488	0.02778	1.145	0	0.2636	1.18424e-13	1.119	0.11111	0.3461	0.11111	1.046	0.22222	0.6292	0.44444	0.9452	0.33333	0.7193	0.33333	0.85	0.61111	0.7943	0.61111	0.745	0.76389	0.9007	0.76389	0.6089	0.91667	0.9894	0.91667	0.4726
0.55556	1.136	1.11111	0.4665	0.02778	0.1578	0.02778	1.145	0	0.2714	1.18424e-13	1.118	0.11111	0.356	0.11111	1.044	0.22222	0.6366	0.44444	0.9441	0.33333	0.7224	0.66667	0.849	0.66667	0.7982	0.66667	0.743	0.83333	0.9054	0.83333	0.6063	1	0.9946	1	0.4164
1.11111	1.135	1.11111	0.4685	0.02778	0.1662	0.02778	1.144	0	0.2787	1.18424e-13	1.116	0.11111	0.3674	0.11111	1.043	0.22222	0.6411	0.44444	0.943	0.33333	0.7252	0.66667	0.8481	0.72222	0.802	0.72222	0.741	0.90278	0.91	0.90278	0.6036	1.08333	0.9995	1.08333	0.4738
1.11111	1.134	1.11111	0.4704	0.02778	0.1745	0.02778	1.143	0	0.2855	1.18424e-13	1.115	0.11111	0.3803	0.11111	1.042	0.22222	0.6443	0.44444	0.9421	0.33333	0.7278	0.66667	0.8472	0.77778	0.8056	0.77778	0.739	0.97222	0.9143	0.97222	0.6005	1.16667	1.004	1.16667	0.4711
1.11111	1.133	1.11111	0.4721	0.02778	0.1822	0.02778	1.143	0	0.2921	1.18424e-13	1.113	0.11111	0.3951	0.11111	1.041	0.22222	0.647	0.44444	0.9412	0.33333	0.7303	0.66667	0.8463	0.83333	0.8089	0.83333	0.7371	1.04167	0.9183	1.04167	0.5971	1.25	1.008	1.25	0.4677
1.11111	1.132	1.11111	0.4737	0.02778	0.1892	0.02778	1.142	0	0.2987	1.18424e-13	1.112	0.11111	0.4127	0.11111	1.04	0.22222	0.6493	0.44444	0.9403	0.66667	0.7326	0.66667	0.8455	0.88889	0.812	0.88889	0.7354	1.11111	0.9221	1.11111	0.5927	1.33333	1.012	1.33333	0.4643
1.11111	1.131	1.11111	0.4752	0.05556	0.1955	0.02778	1.141	0	0.3053	1.18424e-13	1.111	0.11111	0.4337	0.11111	1.039	0.22222	0.6515	0.44444	0.9395	0.66667	0.7347	0.66667	0.8447	0.94444	0.8149	0.94444	0.7338	1.18056	0.9257	1.18056	0.5795	1.41667	1.016	1.41667	0.461
1.11111	1.13	1.11111	0.4767	0.05556	0.2013	0.02778	1.141	0	0.312	0.41667	1.11	0.11111	0.4573	0.11111	1.038	0.22222	0.6534	0.44444	0.9387	0.66667	0.7368	0.66667	0.8439	1	0.8178	1	0.7323	1.25	0.929	1.25	0.5839	1.5	1.02	1.5	0.4578
1.11111	1.13	1.11111	0.478	0.05556	0.2065	0.02778	1.14	0	0.3191	0.41667	1.109	0.11111	0.4815	0.11111	1.037	0.22222	0.6552	0.44444	0.938	0.66667	0.7387	0.66667	0.8432	1.05556	0.8204	1.05556	0.731	1.31944	0.9323	1.31944	0.5926	1.58333	1.023	1.58333	0.4546
1.11111	1.129	1.11111	0.4793	0.05556	0.2113	0.05556	1.14	0	0.3267	0.41667	1.107	0.22222	0.504	0.22222	1.036	0.44444	0.6569	0.44444	0.9373	0.66667	0.7406	0.66667	0.8425	1.11111	0.823	1.11111	0.7299	1.38889	0.9354	1.38889	0.5909	1.66667	1.027	1.66667	0.4516
1.11111	1.128	1.66667	0.4805	0.05556	0.2157	0.05556	1.139	0	0.3349	0.41667	1.107	0.22222	0.5237	0.22222	1.035	0.44444	0.6584	0.66667	0.9366	0.66667	0.7423	0.66667	0.8418	1.16667	0.8253	1.16667	0.7287	1.45833	0.9384	1.45833	0.5888	1.75	1.03	1.75	0.4485
1.11111	1.128	1.66667	0.4817	0.05556	0.2197	0.05556	1.138	0	0.344	0.41667	1.106	0.22222	0.5393	0.22222	1.034	0.44444	0.66	0.66667	0.936	0.66667	0.744	1	0.8412	1.22222	0.8277	1.22222	0.7273	1.52778	0.9412	1.52778	0.5868	1.83333	1.033	1.83333	0.4456
1.66667	1.127	1.66667	0.4828	0.05556	0.2234	0.05556	1.138	0	0.3544	0.41667	1.105	0.22222	0.5502	0.22222	1.034	0.44444	0.6614	0.66667	0.9354	0.66667	0.7456	1	0.8405	1.27778	0.83	1.27778	0.7257	1.59722	0.944	1.59722	0.5848	1.91667	1.036	1.91667	0.4427
1.66667	1.126	1.66667	0.4839	0.05556	0.2268	0.05556	1.137	0	0.3663	0.41667	1.104	0.22222	0.5573	0.22222	1.033	0.44444	0.6628	0.66667	0.9348	0.66667	0.7472	1	0.8399	1.33333	0.8321	1.33333	0.724	1.66667	0.9467	1.66667	0.5828	2	1.039	2	0.4399
1.66667	1.126	1.66667	0.4849	0.05556	0.23	0.05556	1.137	0	0.3799	0.41667	1.103	0.22222	0.562	0.22222	1.032	0.44444	0.6642	0.66667	0.9343	0.66667	0.7487	1	0.8393	1.38889	0.8342	1.38889	0.7221	1.73611	0.9492	1.73611	0.5808	2.08333	1.041	2.08333	0.4372
1.66667	1.125	1.66667	0.4859	0.05556	0.233	0.05556	1.136	0	0.3951	0.41667	1.102	0.22222	0.5651	0.22222	1.031	0.44444	0.6655	0.66667	0.9337	1	0.7502	1	0.8386	1.44444	0.8363	1.44444	0.7192	1.80556	0.9518	1.80556	0.5789	2.16667	1.043	2.16667	0.4345
1.66667	1.125	1.66667	0.4869	0.08333	0.2357	0.05556	1.136	0	0.411	0.41667	1.101	0.22222	0.5674	0.22222	1.031	0.44444	0.6667	0.66667	0.9332	1	0.7516	1	0.8381	1.5	0.8382	1.5	0.6948	1.875	0.9541	1.875	0.5771	2.25	1.045	2.25	0.4318
1.66667	1.124	1.66667	0.4878	0.08333	0.2384	0.05556	1.136	0	0.427	0.41667	1.101	0.22222	0.5693	0.22222	1.03	0.44444	0.668	0.66667	0.9327	1	0.753	1	0.8375	1.55556	0.8402	1.55556	0.7224	1.94444	0.9564	1.94444	0.5752	2.33333	1.047	2.33333	0.4292
1.66667	1.124	1.66667	0.4887	0.08333	0.2409	0.05556	1.135	0	0.4422	0.41667	1.1	0.22222	0.5708	0.22222	1.03	0.44444	0.6691	0.66667	0.9322	1	0.7543	1	0.8369	1.61111	0.842	1.61111	0.7243	2.01389	0.9587	2.01389	0.5735	2.41667	1.05	2.41667	0.4267
1.66667	1.123	1.66667	0.4895	0.08333	0.2432	0.08333	1.135	0	0.4561	0.41667	1.099	0.33333	0.5721	0.33333	1.029	0.66667	0.6703	0.66667	0.9317	1	0.7555	1	0.8363	1.66667	0.8439	1.66667	0.7236	2.08333	0.9609	2.08333	0.5717	2.5	1.052	2.5	0.4242
1.66667	1.123	2.22222	0.4904	0.08333	0.2455	0.08333	1.134	0	0.4682	0.41667	1.099	0.33333	0.5733	0.33333	1.028	0.66667	0.6714	0.88889	0.9313	1	0.7568	1	0.8358	1.72222	0.8456	1.72222	0.7227	2.15278	0.963	2.15278	0.5699	2.58333	1.056	2.58333	0.4217
1.66667	1.122	2.22222	0.4912	0.08333	0.2476	0.08333	1.134	0.41667	0.4787	0.41667	1.098	0.33333	0.5744	0.33333	1.028	0.66667	0.6724	0.88889	0.9308	1	0.758	1.33333	0.8352	1.77778	0.8473	1.77778	0.7218	2.22222	0.965	2.22222	0.5681	2.66667	1.06	2.66667	0.4193
2.22222	1.122	2.22222	0.492	0.08333	0.2497	0.08333	1.133	0.41667	0.4871	0.41667	1.097	0.33333	0.5754	0.33333	1.027	0.66667	0.6735	0.88889	0.9304	1	0.7592	1.33333	0.8347	1.83333	0.849	1.83333	0.7209	2.29167	0.967	2.29167	0.5665	2.75	1.053	2.75	0.4169
2.22222	1.121	2.22222	0.4927	0.08333	0.2517	0.08333	1.133	0.41667	0.4937	0.41667	1.097	0.33333	0.5764	0.33333	1.027	0.66667	0.6744	0.88889	0.9299	1	0.7603	1.33333	0.8342	1.88889	0.8507	1.88889	0.7199	2.36111	0.9689	2.36111	0.5648	2.83333	1.055	2.83333	0.4146
2.22222	1.121	2.22222	0.4935	0.08333	0.2536	0.08333	1.133	0.41667	0.4987	0.41667	1.096	0.33333	0.5773	0.33333	1.026	0.66667	0.6755	0.88889	0.9295	1	0.7615	1.33333	0.8337	1.94444	0.8523	1.94444	0.719	2.43056	0.9707	2.43056	0.5632	2.91667	1.057	2.91667	0.4122
2.22222	1.12	2.22222	0.4942	0.08333	0.2554	0.08333	1.132	0.41667	0.5023	0.41667	1.096	0.33333	0.5781	0.33333	1.026	0.66667	0.6764	0.88889	0.9291	1.33333	0.7625	1.33333	0.8332	2	0.8539	2	0.7181	2.5	0.9723	2.5	0.5615	3	1.059	3	0.4099
2.22222	1.12	2.22222	0.4949	0.11111	0.2572	0.08333	1.132	0.41667	0.5051	0.41667	1.095	0.33333	0.579	0.33333	1.026	0.66667	0.6773	0.88889	0.9287	1.33333	0.7636	1.33333	0.8327	2.05556	0.8554	2.05556	0.7172	2.56944	0.9739	2.56944	0.5599	3.08333	1.061	3.08333	0.4077
2.22222	1.12	2.22222	0.4956	0.11111	0.2589	0.08333	1.132	0.41667	0.5072	0.41667	1.095	0.33333	0.5797	0.33333	1.025	0.66667	0.6782	0.88889	0.9283	1.33333	0.7647	1.33333	0.8323	2.11111	0.857	2.11111	0.7163	2.63889	0.9753	2.63889	0.5583	3.16667	1.063	3.16667	0.4054
2.22222	1.119	2.22222	0.4962	0.11111	0.2606	0.08333	1.131	0.41667	0.5089	0.41667	1.094	0.33333	0.5805	0.33333	1.025	0.66667	0.6791	0.88889	0.9279	1.33333	0.7658	1.33333	0.8319	2.16667	0.8585	2.16667	0.7154	2.70833	0.9767	2.70833	0.5567	3.25	1.065	3.25	0.4032
2.22222	1.119	2.22222	0.4969	0.11111	0.2622	0.11111	1.131	0.41667	0.5103	0.41667	1.094	0.44444	0.5813	0.44444	1.024	0.88889	0.68	0.88889	0.9275	1.33333	0.7667	1.33333	0.8316	2.22222	0.86	2.22222	0.7145	2.77778	0.978	2.77778	0.5552	3.33333	1.067	3.33333	0.401
2.22222	1.118	2.77778	0.4975	0.11111	0.2638	0.11111	1.131	0.41667	0.5115	0.41667	1.093	0.44444	0.582	0.44444	1.024	0.88889	0.6808	1.11111	0.9271	1.33333	0.7677	1.33333	0.8312	2.27778	0.8614	2.27778	0.7137	2.84722	0.9794	2.84722	0.5537	3.41667	1.069	3.41667	0.3989
2.22222	1.118	2.77778	0.4981	0.11111	0.2654	0.11111	1.13	0.41667	0.5126	0.41667	1.093	0.44444	0.5827	0.44444	1.023	0.88889	0.6816	1.11111	0.9267	1.33333	0.7687	1.66667	0.8307	2.33333	0.8628	2.33333	0.7128	2.91667	0.9809	2.91667	0.5522	3.5	1.07	3.5	0.3967
2.77778	1.118	2.77778	0.4988	0.11111	0.2668	0.11111	1.13	0.41667	0.5135	0.41667	1.092	0.44444	0.5834	0.44444	1.023	0.88889	0.6824	1.11111	0.9264	1.33333	0.7697	1.66667	0.8303	2.38889	0.8642	2.38889	0.712	2.98611	0.9824	2.98611	0.5507	3.58333	1.072	3.58333	0.3946
2.77778	1.117	2.77778	0.4994	0.11111	0.2684	0.11111	1.129	0.41667	0.5144	0.41667	1.092	0.44444	0.5841	0.44444	1.023	0.88889	0.6832	1.11111	0.926	1.33333	0.7706	1.66667	0.8299	2.44444	0.8656	2.44444	0.7112	3.05556	0.984	3.05556	0.5492	3.66667	1.073	3.66667	0.3926
2.77778	1.117	2.77778	0.4999	0.11111	0.2698	0.11111	1.129	0.41667	0.5151	0.41667	1.091	0.44444	0.5848	0.44444	1.022	0.88889	0.6839	1.11111	0.9257	1.33333	0.7715	1.66667	0.8294	2.5	0.8669	2.5	0.7103	3.125	0.9855	3.125	0.5477	3.75	1.073	3.75	0.3905
2.77778	1.117	2.77778	0.5005	0.11111	0.2713	0.11111	1.129	0.41667	0.5159	0.41667	1.091	0.44444	0.5854	0.44444	1.022	0.88889	0.6847	1.11111	0.9253	1.66667	0.7724	1.66667	0.8289	2.55556	0.8682	2.55556	0.7095	3.19444	0.9871	3.19444	0.5463	3.83333	1.073	3.83333	0.3884
2.77778	1.116	2.77778	0.5011	0.13889	0.2727	0.11111	1.129	0.41667	0.5165	0.41667	1.09	0.44444	0.586	0.44444	1.021	0.88889	0.6854	1.11111	0.925	1.66667	0.7733	1.66667	0.8285	2.61111	0.8694	2.61111	0.7087	3.26389	0.9883	3.26389	0.5449	3.91667	1.073	3.91667	0.3865
2.77778	1.116	2.77778	0.5016	0.13889	0.274	0.11111	1.128	0.41667	0.5172	0.41667	1.09	0.44444	0.5866	0.44444	1.021	0.88889	0.6862	1.11111	0.9246	1.66667	0.7742	1.66667	0.8279	2.66667	0.8707	2.66667	0.7079	3.33333	0.9888	3.33333	0.5435	4	1.073	4	0.3845
2.77778	1.116	2.77778	0.5022	0.13889	0.2754	0.11111	1.128	0.41667	0.5178	0.41667	1.09	0.44444	0.5873	0.44444	1.021	0.88889	0.6869	1.11111	0.9243	1.66667	0.775	1.66667	0.8272	2.72222	0.8719	2.72222	0.7071	3.40278	0.9888	3.40278	0.5421	4.08333	1.073	4.08333	0.3825
2.77778	1.115	2.77778	0.5027	0.13889	0.2768	0.13889	1.128	0.41667	0.5184	0.41667	1.089	0.55556	0.5879	0.55556	1.02	1.11111	0.6876	1.11111	0.9239	1.66667	0.7759	1.66667	0.8258	2.77778	0.873	2.77778	0.7063	3.47222	0.9896	3.47222	0.5406	4.16667	1.074	4.16667	0.3805
2.77778	1.115	3.33333	0.5032	0.13889	0.2781	0.13889	1.127	0.41667	0.519	0.41667	1.089	0.55556	0.5884	0.55556	1.02	1.11111	0.6883	1.33333	0.9236	1.66667	0.7768	1.66667	0.8196	2.83333	0.8741	2.83333	0.7055	3.54167	0.991	3.54167	0.5393	4.25	1.075	4.25	0.3786
2.77778	1.115	3.33333	0.5037	0.13889	0.2794	0.13889	1.127	0.41667	0.5195	0.41667	1.088	0.55556	0.589	0.55556	1.02	1.11111	0.689	1.33333	0.9233	1.66667	0.7776	2	0.8018	2.88889	0.8752	2.88889	0.7047	3.61111	0.9923	3.61111	0.5379	4.33333	1.076	4.33333	0.3768
3.33333	1.114	3.33333	0.5043	0.13889	0.2807	0.13889	1.127	0.41667	0.5201	0.41667	1.088	0.55556	0.5896	0.55556	1.019	1.11111	0.6896	1.33333	0.923	1.66667	0.7784	2	0.8268	2.94444	0.8762	2.94444	0.704	3.68056	0.9935	3.68056	0.5365	4.41667	1.077	4.41667	0.3749
3.33333	1.114	3.33333	0.5048	0.13889	0.282	0.13889	1.127	0.41667	0.5206	0.41667	1.088	0.55556	0.5902	0.55556	1.019	1.11111	0.6903	1.33333	0.9227	1.66667	0.7792	2	0.8274	3	0.8772	3	0.7032	3.75	0.9948	3.75	0.5352	4.5	1.078	4.5	0.3731
3.33333	1.114	3.33333	0.5053	0.13889	0.2833	0.13889	1.126	0.41667	0.5211	0.41667	1.087	0.55556	0.5907	0.55556	1.019	1.11111	0.6909	1.33333	0.9224	1.66667	0.78	2	0.8273	3.05556	0.8782	3.05556	0.7024	3.81944	0.9961	3.81944	0.5338	4.58333	1.079	4.58333	0.3712
3.33333	1.113	3.33333	0.5057	0.13889	0.2846	0.13889	1.126	0.41667	0.5216	0.41667	1.087	0.55556	0.5912	0.55556	1.018	1.11111	0.6916	1.33333	0.9222	2	0.7808	2	0.8271	3.11111	0.8792	3.11111	0.7017	3.88889	0.9973	3.88889	0.5325	4.66667	1.08	4.66667	0.3694
3.33333	1.113	3.33333	0.5062	0.16667	0.2858	0.13889	1.126	0.41667	0.5221	0.41667	1.087	0.55556	0.5918	0.55556	1.018	1.11111	0.6922	1.33333	0.9219	2	0.7816	2	0.8268	3.16667	0.8801	3.16667	0.7009	3.95833	0.9984	3.95833	0.5313	4.75	1.081	4.75	0.3676
3.33333	1.113	3.33333	0.5067	0.16667	0.2871	0.13889	1.125	0.41667	0.5225	0.41667	1.086	0.55556	0.5923	0.55556	1.018	1.11111	0.6928	1.33333	0.9216	2	0.7824	2	0.8265	3.22222	0.8812	3.22222	0.7002	4.02778	0.9997	4.02778	0.5299	4.83333	1.082	4.83333	0.3658
3.33333	1.112	3.33333	0.5072	0.16667	0.2884	0.13889	1.125	0.41667	0.523	0.41667	1.086	0.55556	0.5928	0.55556	1.018	1.11111	0.6934	1.33333	0.9214	2	0.7831	2	0.8262	3.27778	0.8821	3.27778	0.6995	4.09722	1.001	4.09722	0.5286	4.91667	1.083	4.91667	0.3641
3.33333	1.112	3.33333	0.5076	0.16667	0.2896	0.16667	1.125	0.41667	0.5234	0.41667	1.086	0.66667	0.5933	0.66667	1.017	1.33333	0.694	1.33333	0.9211	2	0.7839	2	0.8259	3.33333	0.8831	3.33333	0.6987	4.16667	1.002	4.16667	0.5273	5	1.085	5	0.3624
3.33333	1.112	3.88889	0.5081	0.16667	0.2908	0.16667	1.125	0.41667	0.5239	0.41667	1.085	0.66667	0.5938	0.66667	1.017	1.33333	0.6946	1.55556	0.9208	2	0.7846	2	0.8256	3.38889	0.8841	3.38889	0.698	4.23611	1.003	4.23611	0.526	5.08333	1.086	5.08333	0.3607
3.33333	1.111	3.88889	0.5085	0.16667	0.2921	0.16667	1.124	0.41667	0.5243	0.41667	1.085	0.66667	0.5943	0.66667	1.017	1.33333	0.6952	1.55556	0.9206	2	0.7854	2.33333	0.8253	3.44444	0.8851	3.44444	0.6973	4.30556	1.004	4.30556	0.5248	5.16667	1.087	5.16667	0.359
3.88889	1.111	3.88889	0.509	0.16667	0.2934	0.16667	1.124	0.41667	0.5247	0.41667	1.085	0.66667	0.5948	0.66667	1.016	1.33333	0.6958	1.55556	0.9203	2	0.7861	2.33333	0.825	3.5	0.8861	3.5	0.6966	4.375	1.006	4.375	0.5235	5.25	1.088	5.25	0.3573
3.88889	1.111	3.88889	0.5094	0.16667	0.2946	0.16667	1.124	0.41667	0.5252	0.41667	1.084	0.66667	0.5952	0.66667	1.016	1.33333	0.6964	1.55556	0.92	2	0.7869	2.33333	0.8247	3.55556	0.887	3.55556	0.6959	4.44444	1.007	4.44444	0.5223	5.33333	1.089	5.33333	0.3557
3.88889	1.111	3.88889	0.5099	0.16667	0.2958	0.16667	1.124	0.41667	0.5256	0.41667	1.084	0.66667	0.5957	0.66667	1.016	1.33333	0.6969	1.55556	0.9197	2	0.7876	2.33333	0.8244	3.61111	0.888	3.61111	0.6951	4.51389	1.008	4.51389	0.521	5.41667	1.09	5.41667	0.354
3.88889	1.11	3.88889	0.5103	0.16667	0.2971	0.16667	1.124	0.41667	0.526	0.41667	1.084	0.66667	0.5962	0.66667	1.016	1.33333	0.6974	1.55556	0.9195	2.33333	0.7883	2.33333	0.8241	3.66667	0.8891	3.66667	0.6944	4.58333	1.009	4.58333	0.5198	5.5	1.091	5.5	0.3524
3.88889	1.11	3.88889	0.5107	0.19444	0.2984	0.16667	1.123	0.41667	0.5264	0.41667	1.083	0.66667	0.5966	0.66667	1.015	1.33333	0.698	1.55556	0.9192	2.33333	0.789	2.33333	0.8238	3.72222	0.8901	3.72222	0.6937	4.65278	1.01	4.65278	0.5186	5.58333	1.092	5.58333	0.351
3.88889	1.11	3.88889	0.5112	0.19444	0.2996	0.16667	1.123	0.41667	0.5268	0.83333	1.083	0.66667	0.5971	0.66667	1.015	1.33333	0.6986	1.55556	0.9189	2.33333	0.7897	2.33333	0.8235	3.77778	0.8911	3.77778	0.693	4.72222	1.011	4.72222	0.5174	5.66667	1.093	5.66667	0.3497
3.88889	1.11	3.88889	0.5116	0.19444	0.3009	0.16667	1.123	0.41667	0.5272	0.83333	1.083	0.66667	0.5975	0.66667	1.015	1.33333	0.6991	1.55556	0.9185	2.33333	0.7904	2.33333	0.8232	3.83333	0.8921	3.83333	0.6923	4.79167	1.012	4.79167	0.5162	5.75	1.094	5.75	0.3484
3.88889	1.109	3.88889	0.512	0.19444	0.3021	0.19444	1.123	0.41667	0.5275	0.83333	1.083	0.77778	0.598	0.77778	1.015	1.55556	0.6996	1.55556	0.9181	2.33333	0.7911	2.33333	0.823	3.88889	0.893	3.88889	0.6916	4.86111	1.013	4.86111	0.515	5.83333	1.095	5.83333	0.3473
3.88889	1.109	4.44444	0.5124	0.19444	0.3034	0.19444	1.122	0.41667	0.5279	0.83333	1.082	0.77778	0.5984	0.77778	1.014	1.55556	0.7002	1.77778	0.9176	2.33333	0.7917	2.33333	0.8227	3.94444	0.894	3.94444	0.6909	4.93056	1.014	4.93056	0.5137	5.91667	1.096	5.91667	0.346
3.88889	1.109	4.44444	0.5128	0.19444	0.3047	0.19444	1.122	0.41667	0.5283	0.83333	1.082	0.77778	0.5988	0.77778	1.014	1.55556	0.7006	1.77778	0.9164	2.33333	0.7924	2.66667	0.8224	4	0.8949	4	0.6902	5	1.015	5	0.5126	6	1.097	6	0.3448
4.44444	1.108	4.44444	0.5133	0.19444	0.306	0.19444	1.122	0.41667	0.5287	0.83333	1.082	0.77778	0.5992	0.77778	1.014	1.55556	0.7012	1.77778	0.9131	2.33333	0.7931	2.66667	0.8221	4.05556	0.8958	4.05556	0.6895	5.06944	1.016	5.06944	0.5114	6.08333	1.098	6.08333	0.3434
4.44444	1.108	4.44444	0.5137	0.19444	0.3073	0.19444	1.122	0.41667	0.529	0.83333	1.082	0.77778	0.5996	0.77778	1.014	1.55556	0.7017	1.77778	0.9022	2.33333	0.7937	2.66667	0.8218	4.11111	0.8967	4.11111	0.6889	5.13889	1.017	5.13889	0.5102	6.16667	1.099	6.16667	0.3421
4.44444	1.108	4.44444	0.5141	0.19444	0.3086	0.19444	1.122	0.41667	0.5294	0.83333	1.081	0.77778	0.6001	0.77778	1.013	1.55556	0.7022	1.77778	0.9068	2.33333	0.7944	2.66667	0.8216	4.16667	0.8974	4.16667	0.6882	5.20833	1.019	5.20833	0.5091	6.25	1.101	6.25	0.3406
4.44444	1.108	4.44444	0.5145	0.19444	0.31	0.19444	1.121	0.41667	0.5297	0.83333	1.081	0.77778	0.6004	0.77778	1.013	1.55556	0.7027	1.77778	0.9171	2.66667	0.795	2.66667	0.8213	4.22222	0.8982	4.22222	0.6875	5.27778	1.02	5.27778	0.5079	6.33333	1.102	6.33333	0.339
4.44444	1.107	4.44444	0.5148	0.22222	0.3114	0.19444	1.121	0.41667	0.5301	0.83333	1.081	0.77778	0.6009	0.77778	1.013	1.55556	0.7032	1.77778	0.9175	2.66667	0.7957	2.66667	0.821	4.27778	0.899	4.27778	0.6868	5.34722	1.021	5.34722	0.5069	6.41667	1.102	6.41667	0.3376
4.44444	1.107	4.44444	0.5152	0.22222	0.3127	0.19444	1.121	0.41667	0.5304	0.83333	1.081	0.77778	0.6012	0.77778	1.013	1.55556	0.7037	1.77778	0.9175	2.66667	0.7963	2.66667	0.8208	4.33333	0.8999	4.33333	0.6861	5.41667	1.022	5.41667	0.5057	6.5	1.103	6.5	0.336
4.44444	1.107	4.44444	0.5156	0.22222	0.3141	0.19444	1.121	0.41667	0.5308	0.83333	1.08	0.77778	0.6016	0.77778	1.013	1.55556	0.7041	1.77778	0.9174	2.66667	0.797	2.66667	0.8205	4.38889	0.9007	4.38889	0.6855	5.48611	1.023	5.48611	0.5045	6.58333	1.104	6.58333	0.3344
4.44444	1.107	4.44444	0.516	0.22222	0.3155	0.22222	1.121	0.41667	0.5311	0.83333	1.08	0.88889	0.602	0.88889	1.012	1.77778	0.7046	1.77778	0.9172	2.66667	0.7976	2.66667	0.8202	4.44444	0.9015	4.44444	0.6848	5.55556	1.024	5.55556	0.5034	6.66667	1.105	6.66667	0.3328
4.44444	1.106	5	0.5164	0.22222	0.317	0.22222	1.12	0.41667	0.5315	0.83333	1.08	0.88889	0.6024	0.88889	1.012	1.77778	0.7051	2	0.9171	2.66667	0.7982	2.66667	0.8199	4.5	0.9023	4.5	0.6841	5.625	1.024	5.625	0.5023	6.75	1.106	6.75	0.3313
4.44444	1.106	5	0.5168	0.22222	0.3185	0.22222	1.12	0.83333	0.5318	0.83333	1.08	0.88889	0.6027	0.88889	1.012	1.77778	0.7056	2	0.9169	2.66667	0.7988	3	0.8197	4.55556	0.9031	4.55556	0.6835	5.69444	1.025	5.69444	0.5012	6.83333	1.107	6.83333	0.3297
5	1.106	5	0.5171	0.22222	0.3199	0.22222	1.12	0.83333	0.5321	0.83333	1.079	0.88889	0.6031	0.88889	1.012	1.77778	0.706	2	0.9167	2.66667	0.7995	3	0.8195	4.61111	0.904	4.61111	0.6828	5.76389	1.025	5.76389	0.5001	6.91667	1.108	6.91667	0.328
5	1.106	5	0.5175	0.22222	0.3215	0.22222	1.12	0.83333	0.5325	0.83333	1.079	0.88889	0.6035	0.88889	1.011	1.77778	0.7065	2	0.9165	2.66667	0.8001	3	0.8192	4.66667	0.9047	4.66667	0.6822	5.83333	1.025	5.83333	0.499	7	1.109	7	0.3265
5	1.106	5	0.5179	0.22222	0.323	0.22222	1.12	0.83333	0.5328	0.83333	1.079	0.88889	0.6039	0.88889	1.011	1.77778	0.707	2	0.9163	2.66667	0.8007	3	0.8189	4.72222	0.9055	4.72222	0.6815	5.90278	1.025	5.90278	0.498	7.08333	1.11	7.08333	0.3249
5	1.105	5	0.5182	0.22222	0.3245	0.22222	1.119	0.83333	0.5331	0.83333	1.079	0.88889	0.6042	0.88889	1.011	1.77778	0.7075	2	0.9161	3	0.8012	3	0.8187	4.77778	0.9063	4.77778	0.6808	5.97222	1.025	5.97222	0.4969	7.16667	1.111	7.16667	0.3232
5	1.105	5	0.5186	0.25	0.3262	0.22222	1.119	0.83333	0.5334	0.83333	1.078	0.88889	0.6046	0.88889	1.011	1.77778	0.7079	2	0.9159	3	0.8018	3	0.8184	4.83333	0.9071	4.83333	0.6802	6.04167	1.025	6.04167	0.4959	7.25	1.112	7.25	0.3215
5	1.105	5	0.519	0.25	0.3279	0.22222	1.119	0.83333	0.5337	0.83333	1.078	0.88889	0.6049	0.88889	1.011	1.77778	0.7084	2	0.9157	3	0.8025	3	0.8182	4.88889	0.908	4.88889	0.6795	6.11111	1.025	6.11111	0.4948	7.33333	1.113	7.33333	0.3199
5	1.105	5	0.5193	0.25	0.3296	0.22222	1.119	0.83333	0.534	0.83333	1.078	0.88889	0.6053	0.88889	1.01	1.77778	0.7088	2	0.9155	3	0.803	3	0.8179	4.94444	0.9087	4.94444	0.6789	6.18056	1.026	6.18056	0.4937	7.41667	1.114	7.41667	0.3183
5	1.104	5	0.5197	0.25	0.3313	0.25	1.119	0.83333	0.5343	0.83333	1.078	1	0.6056	1	1.01	2	0.7093	2	0.9153	3	0.8036	3	0.8177	5	0.9095	5	0.6782	6.25	1.027	6.25	0.4927	7.5	1.115	7.5	0.3167
5	1.104	5.55556	0.5201	0.25	0.3331	0.25	1.118	0.83333	0.5346	0.83333	1.078	1	0.606	1	1.01	2	0.7097	2.22222	0.9152	3	0.8042	3	0.8174	5.05556	0.9104	5.05556	0.6776	6.31944	1.027	6.31944	0.4917	7.58333	1.116	7.58333	0.315
5	1.104	5.55556	0.5204	0.25	0.335	0.25	1.118	0.83333	0.5349	0.83333	1.077	1	0.6063	1	1.01	2	0.7101	2.22222	0.915	3	0.8048	3.33333	0.8172	5.11111	0.9111	5.11111	0.677	6.38889	1.028	6.38889	0.4906	7.66667	1.117	7.66667	0.3133
5.55556	1.104	5.55556	0.5208	0.25	0.3369	0.25	1.118	0.83333	0.5352	0.83333	1.077	1	0.6066	1	1.01	2	0.7106	2.22222	0.9148	3	0.8054	3.33333	0.8169	5.16667	0.9119	5.16667	0.6763	6.45833	1.028	6.45833	0.4896	7.75	1.118	7.75	0.3117
5.55556	1.103	5.55556	0.5211	0.25	0.3388	0.25	1.118	0.83333	0.5355	0.83333	1.077	1	0.6069	1	1.009	2	0.711	2.22222	0.9146	3	0.806	3.33333	0.8167	5.22222	0.9127	5.22222	0.6757	6.52778	1.029	6.52778	0.4886	7.83333	1.119	7.83333	0.3101
5.55556	1.103	5.55556	0.5215	0.25	0.3408	0.25	1.118	0.83333	0.5358	0.83333	1.077	1	0.6073	1	1.009	2	0.7114	2.22222	0.9144	3	0.8065	3.33333	0.8164	5.27778	0.9135	5.27778	0.675	6.59722	1.03	6.59722	0.4876	7.91667	1.119	7.91667	0.3084
5.55556	1.103	5.55556	0.5218	0.25	0.3429	0.25	1.118	0.83333	0.5361	0.83333	1.077	1	0.6076	1	1.009	2	0.7118	2.22222	0.9142	3.33333	0.8071	3.33333	0.8162	5.33333	0.9142	5.33333	0.6743	6.66667	1.031	6.66667	0.4866	8	1.12	8	0.3067
5.55556	1.103	5.55556	0.5222	0.27778	0.3451	0.25	1.117	0.83333	0.5364	0.83333	1.076	1	0.6079	1	1.009	2	0.7122	2.22222	0.9141	3.33333	0.8076	3.33333	0.816	5.38889	0.915	5.38889	0.6737	6.73611	1.031	6.73611	0.4856	8.08333	1.121	8.08333	0.305
5.55556	1.103	5.55556	0.5225	0.27778	0.3473	0.25	1.117	0.83333	0.5366	0.83333	1.076	1	0.6082	1	1.009	2	0.7127	2.22222	0.9138	3.33333	0.8082	3.33333	0.8157	5.44444	0.9158	5.44444	0.6731	6.80556	1.032	6.80556	0.4846	8.16667	1.122	8.16667	0.3033
5.55556	1.102	5.55556	0.5229	0.27778	0.3497	0.25	1.117	0.83333	0.5369	0.83333	1.076	1	0.6085	1	1.008	2	0.7131	2.22222	0.9137	3.33333	0.8088	3.33333	0.8155	5.5	0.9166	5.5	0.6725	6.875	1.033	6.875	0.4836	8.25	1.123	8.25	0.3016
5.55556	1.102	5.55556	0.5232	0.27778	0.352	0.27778	1.117	0.83333	0.5372	0.83333	1.076	1	0.6089	1.11111	1.008	2.22222	0.7135	2.22222	0.9135	3.33333	0.8093	3.33333	0.8152	5.55556	0.9173	5.55556	0.6718	6.94444	1.033	6.94444	0.4826	8.33333	1.124	8.33333	0.3
5.55556	1.102	6.11111	0.5236	0.27778	0.3546	0.27778	1.117	0.83333	0.5375	0.83333	1.076	1.11111	0.6092	1.11111	1.008	2.22222	0.7139	2.44444	0.9133	3.33333	0.8098	3.33333	0.815	5.61111	0.918	5.61111	0.6712	7.01389	1.034	7.01389	0.4816	8.41667	1.125	8.41667	0.2983
5.55556	1.102	6.11111	0.5239	0.27778	0.3572	0.27778	1.117	0.83333	0.5377	0.83333	1.075	1.11111	0.6095	1.11111	1.008	2.22222	0.7143	2.44444	0.9132	3.33333	0.8104	3.66667	0.8147	5.66667	0.9188	5.66667	0.6706	7.08333	1.035	7.08333	0.4807	8.5	1.125	8.5	0.2966
6.11111	1.102	6.11111	0.5242	0.27778	0.3599	0.27778	1.116	0.83333	0.538	0.83333	1.075	1.11111	0.6098	1.11111	1.008	2.22222	0.7147	2.44444	0.913	3.33333	0.8109	3.66667	0.8145	5.72222	0.9195	5.72222	0.67	7.15278	1.036	7.15278	0.4797	8.58333	1.126	8.58333	0.2949
6.11111	1.101	6.11111	0.5246	0.27778	0.3628	0.27778	1.116	0.83333	0.5383	0.83333	1.075	1.11111	0.6101	1.11111	1.007	2.22222	0.7151	2.44444	0.9128	3.33333	0.8115	3.66667	0.8143	5.77778	0.9203	5.77778	0.6694	7.22222	1.036	7.22222	0.4789	8.66667	1.127	8.66667	0.2932
6.11111	1.101	6.11111	0.5249	0.27778	0.3657	0.27778	1.116	0.83333	0.5386	0.83333	1.075	1.11111	0.6104	1.11111	1.007	2.22222	0.7155	2.44444	0.9126	3.33333	0.812	3.66667	0.8141	5.83333	0.921	5.83333	0.6687	7.29167	1.037	7.29167	0.4782	8.75	1.128	8.75	0.2915
6.11111	1.101	6.11111	0.5253	0.27778	0.3688	0.27778	1.116	0.83333	0.5388	0.83333	1.075	1.11111	0.6107	1.11111	1.006	2.22222	0.7159	2.44444	0.9125	3.66667	0.8126	3.66667	0.8138	5.88889	0.9218	5.88889	0.6681	7.36111	1.038	7.36111	0.4774	8.83333	1.129	8.83333	0.2897
6.11111	1.101	6.11111	0.5256	0.30556	0.372	0.27778	1.116	0.83333	0.5391	0.83333	1.074	1.11111	0.6109	1.11111	1.005	2.22222	0.7163	2.44444	0.9123	3.66667	0.8131	3.66667	0.8136	5.94444	0.9225	5.94444	0.6675	7.43056	1.039	7.43056	0.4767	8.91667	1.13	8.91667	0.288
6.11111	1.101	6.11111	0.5259	0.30556	0.3752	0.27778	1.116	0.83333	0.5394	0.83333	1.074	1.11111	0.6113	1.11111	1.004	2.22222	0.7167	2.44444	0.9121	3.66667	0.8136	3.66667	0.8134	6	0.9232	6	0.6668	7.5	1.039	7.5	0.476	9	1.131	9	0.2863
6.11111	1.1	6.11111	0.5262	0.30556	0.3786	0.27778	1.115	0.83333	0.5396	0.83333	1.074	1.11111	0.6115	1.11111	1.002	2.22222	0.7171	2.44444	0.9119	3.66667	0.8141	3.66667	0.8132	6.05556	0.9239	6.05556	0.6662	7.56944	1.04	7.56944	0.4753	9.08333	1.131	9.08333	0.2846
6.11111	1.1	6.11111	0.5266	0.30556	0.3821	0.30556	1.115	0.83333	0.5399	0.83333	1.074	1.11111	0.6118	1.22222	0.9992	2.44444	0.7175	2.44444	0.9118	3.66667	0.8146	3.66667	0.8129	6.11111	0.9246	6.11111	0.6656	7.63889	1.041	7.63889	0.4746	9.16667	1.132	9.16667	0.283
6.11111	1.1	6.66667	0.5269	0.30556	0.3857	0.30556	1.115	0.83333	0.5401	0.83333	1.074	1.22222	0.6121	1.22222	1.001	2.44444	0.7179	2.66667	0.9116	3.66667	0.8152	3.66667	0.8127	6.16667	0.9254	6.16667	0.665	7.70833	1.041	7.70833	0.4738	9.25	1.133	9.25	0.2813
6.11111	1.1	6.66667	0.5272	0.30556	0.3893	0.30556	1.115	0.83333	0.5404	0.83333	1.074	1.22222	0.6124	1.22222	1.001	2.44444	0.7183	2.66667	0.9114	3.66667	0.8157	4	0.8125	6.22222	0.926	6.22222	0.6644	7.77778	1.042	7.77778	0.473	9.33333	1.134	9.33333	0.2796
6.66667	1.1	6.66667	0.5276	0.30556	0.393	0.30556	1.115	0.83333	0.5406	0.83333	1.073	1.22222	0.6127	1.22222	1.004	2.44444	0.7187	2.66667	0.9113	3.66667	0.8162	4	0.8123	6.27778	0.9267	6.27778	0.6638	7.84722	1.043	7.84722	0.4722	9.41667	1.135	9.41667	0.2778
6.66667	1.099	6.66667	0.5279	0.30556	0.3968	0.30556	1.115	0.83333	0.5409	0.83333	1.073	1.22222	0.6129	1.22222	1.005	2.44444	0.719	2.66667	0.9111	3.66667	0.8167	4	0.8121	6.33333	0.9274	6.33333	0.6632	7.91667	1.044	7.91667	0.4713	9.5	1.135	9.5	0.2762
6.66667	1.099	6.66667	0.5282	0.30556	0.4006	0.30556	1.115	0.83333	0.5411	0.83333	1.073	1.22222	0.6132	1.22222	1.006	2.44444	0.7194	2.66667	0.9109	3.66667	0.8172	4	0.8118	6.38889	0.9281	6.38889	0.6626	7.98611	1.044	7.98611	0.4705	9.58333	1.136	9.58333	0.2745
6.66667	1.099	6.66667	0.5285	0.30556	0.4043	0.30556	1.114	0.83333	0.5413	0.83333	1.073	1.22222	0.6135	1.22222	1.006	2.44444	0.7198	2.66667	0.9108	4	0.8177	4	0.8116	6.44444	0.9287	6.44444	0.662	8.05556	1.045	8.05556	0.4696	9.66667	1.137	9.66667	0.2727
6.66667	1.099	6.66667	0.5289	0.33333	0.4081	0.30556	1.114	0.83333	0.5416	0.83333	1.073	1.22222	0.6137	1.22222	1.006	2.44444	0.7202	2.66667	0.9106	4	0.8182	4	0.8114	6.5	0.9294	6.5	0.6614	8.125	1.046	8.125	0.4688	9.75	1.138	9.75	0.271
6.66667	1.099	6.66667	0.5292	0.33333	0.4118	0.30556	1.114	0.83333	0.5418	1.25	1.073	1.22222	0.614	1.22222	1.006	2.44444	0.7205	2.66667	0.9104	4	0.8187	4	0.8112	6.55556	0.9301	6.55556	0.6608	8.19444	1.046	8.19444	0.4679	9.83333	1.139	9.83333	0.2693
6.66667	1.098	6.66667	0.5295	0.33333	0.4154	0.30556	1.114	0.83333	0.5421	1.25	1.072	1.22222	0.6143	1.22222	1.005	2.44444	0.7209	2.66667	0.9103	4	0.8192	4	0.8109	6.61111	0.9307	6.61111	0.6602	8.26389	1.047	8.26389	0.4669	9.91667	1.14	9.91667	0.2675
6.66667	1.098	6.66667	0.5298	0.33333	0.419	0.33333	1.114	0.83333	0.5423	1.25	1.072	1.22222	0.6145	1.33333	1.005	2.66667	0.7213	2.66667	0.9101	4	0.8197	4	0.8107	6.66667	0.9314	6.66667	0.6596	8.33333	1.048	8.33333	0.4661	10	1.14	10	0.2659
6.66667	1.098	7.22222	0.5301	0.33333	0.4224	0.33333	1.114	0.83333	0.5425	1.25	1.072	1.33333	0.6148	1.33333	1.005	2.66667	0.7216	2.88889	0.91	4	0.8202	4	0.8105	6.72222	0.9321	6.72222	0.659	8.40278	1.049	8.40278	0.4652	10.0833	1.141	10.0833	0.2641
6.66667	1.098	7.22222	0.5304	0.33333	0.4257	0.33333	1.114	0.83333	0.5427	1.25	1.072	1.33333	0.6151	1.33333	1.005	2.66667	0.722	2.88889	0.9098	4	0.8207	4.33333	0.8103	6.77778	0.9328	6.77778	0.6584	8.47222	1.049	8.47222	0.4643	10.1667	1.142	10.1667	0.2623
7.22222	1.098	7.22222	0.5308	0.33333	0.4289	0.33333	1.113	0.83333	0.543	1.25	1.072	1.33333	0.6153	1.33333	1.005	2.66667	0.7223	2.88889	0.9097	4	0.8212	4.33333	0.8101	6.83333	0.9334	6.83333	0.6578	8.54167	1.05	8.54167	0.4634	10.25	1.143	10.25	0.2606
7.22222	1.097	7.22222	0.5311	0.33333	0.4319	0.33333	1.113	0.83333	0.5432	1.25	1.072	1.33333	0.6156	1.33333	1.005	2.66667	0.7227	2.88889	0.9096	4	0.8216	4.33333	0.8098	6.88889	0.9342	6.88889	0.6573	8.61111	1.051	8.61111	0.4624	10.3333	1.143	10.3333	0.2589
7.22222	1.097	7.22222	0.5314	0.33333	0.4348	0.33333	1.113	0.83333	0.5435	1.25	1.071	1.33333	0.6158	1.33333	1.005	2.66667	0.7231	2.88889	0.9094	4	0.8222	4.33333	0.8096	6.94444	0.9349	6.94444	0.6567	8.68056	1.051	8.68056	0.4616	10.4167	1.144	10.4167	0.2571
7.22222	1.097	7.22222	0.5317	0.33333	0.4376	0.33333	1.113	0.83333	0.5437	1.25	1.071	1.33333	0.6161	1.33333	1.005	2.66667	0.7235	2.88889	0.9092	4.33333	0.8227	4.33333	0.8095	7	0.9356	7	0.656	8.75	1.052	8.75	0.4607	10.5	1.145	10.5	0.2552
7.22222	1.097	7.22222	0.532	0.36111	0.4402	0.33333	1.113	0.83333	0.5439	1.25	1.071	1.33333	0.6163	1.33333	1.004	2.66667	0.7238	2.88889	0.9091	4.33333	0.8231	4.33333	0.8092	7.05556	0.9363	7.05556	0.6555	8.81944	1.053	8.81944	0.4598	10.5833	1.146	10.5833	0.2534
7.22222	1.097	7.22222	0.5324	0.36111	0.4428	0.33333	1.113	0.83333	0.5441	1.25	1.071	1.33333	0.6166	1.33333	1.004	2.66667	0.7242	2.88889	0.9089	4.33333	0.8236	4.33333	0.809	7.11111	0.937	7.11111	0.6549	8.88889	1.053	8.88889	0.4589	10.6667	1.147	10.6667	0.2516
7.22222	1.096	7.22222	0.5327	0.36111	0.4451	0.33333	1.113	0.83333	0.5443	1.25	1.071	1.33333	0.6169	1.33333	1.004	2.66667	0.7245	2.88889	0.9088	4.33333	0.8241	4.33333	0.8088	7.16667	0.9375	7.16667	0.6543	8.95833	1.054	8.95833	0.458	10.75	1.147	10.75	0.2497
7.22222	1.096	7.22222	0.533	0.36111	0.4474	0.36111	1.113	0.83333	0.5446	1.25	1.071	1.33333	0.6171	1.44444	1.004	2.88889	0.7248	2.88889	0.9086	4.33333	0.8246	4.33333	0.8086	7.22222	0.938	7.22222	0.6537	9.02778	1.055	9.02778	0.4571	10.8333	1.148	10.8333	0.2479
7.22222	1.096	7.77778	0.5333	0.36111	0.4495	0.36111	1.112	0.83333	0.5447	1.25	1.071	1.44444	0.6173	1.44444	1.004	2.88889	0.7252	3.11111	0.9084	4.33333	0.8251	4.33333	0.8084	7.27778	0.9383	7.27778	0.6531	9.09722	1.055	9.09722	0.4561	10.9167	1.149	10.9167	0.2459
7.22222	1.096	7.77778	0.5336	0.36111	0.4515	0.36111	1.112	1.25	0.545	1.25	1.07	1.44444	0.6176	1.44444	1.004	2.88889	0.7256	3.11111	0.9083	4.33333	0.8255	4.66667	0.8082	7.33333	0.9384	7.33333	0.6526	9.16667	1.056	9.16667	0.4552	11	1.15	11	0.2441
7.77778	1.096	7.77778	0.5339	0.36111	0.4534	0.36111	1.112	1.25	0.5452	1.25	1.07	1.44444	0.6178	1.44444	1.004	2.88889	0.7259	3.11111	0.9082	4.33333	0.826	4.66667	0.808	7.38889	0.9385	7.38889	0.652	9.23611	1.057	9.23611	0.4543	11.0833	1.15	11.0833	0.2421
7.77778	1.096	7.77778	0.5342	0.36111	0.4552	0.36111	1.112	1.25	0.5454	1.25	1.07	1.44444	0.6181	1.44444	1.004	2.88889	0.7263	3.11111	0.908	4.33333	0.8265	4.66667	0.8078	7.44444	0.9386	7.44444	0.6514	9.30556	1.057	9.30556	0.4534	11.1667	1.151	11.1667	0.2403
7.77778	1.095	7.77778	0.5345	0.36111	0.4569	0.36111	1.112	1.25	0.5456	1.25	1.07	1.44444	0.6183	1.44444	1.003	2.88889	0.7266	3.11111	0.9079	4.33333	0.8269	4.66667	0.8076	7.5	0.9387	7.5	0.6508	9.375	1.058	9.375	0.4525	11.25	1.152	11.25	0.2384
7.77778	1.095	7.77778	0.5348	0.36111	0.4585	0.36111	1.112	1.25	0.5458	1.25	1.07	1.44444	0.6185	1.44444	1.003	2.88889	0.727	3.11111	0.9078	4.66667	0.8274	4.66667	0.8074	7.55556	0.939	7.55556	0.6502	9.44444	1.059	9.44444	0.4516	11.3333	1.153	11.3333	0.2363
7.77778	1.095	7.77778	0.5351	0.38889	0.46	0.36111	1.112	1.25	0.546	1.25	1.07	1.44444	0.6188	1.44444	1.003	2.88889	0.7273	3.11111	0.9076	4.66667	0.8279	4.66667	0.8072	7.61111	0.9392	7.61111	0.6497	9.51389	1.059	9.51389	0.4507	11.4167	1.153	11.4167	0.2344
7.77778	1.095	7.77778	0.5355	0.38889	0.4615	0.36111	1.111	1.25	0.5462	1.25	1.07	1.44444	0.619	1.44444	1.003	2.88889	0.7276	3.11111	0.9075	4.66667	0.8283	4.66667	0.8069	7.66667	0.9396	7.66667	0.6491	9.58333	1.06	9.58333	0.4499	11.5	1.154	11.5	0.2324
7.77778	1.095	7.77778	0.5358	0.38889	0.4628	0.36111	1.111	1.25	0.5465	1.25	1.069	1.44444	0.6192	1.44444	1.003	2.88889	0.728	3.11111	0.9073	4.66667	0.8288	4.66667	0.8067	7.72222	0.94	7.72222	0.6485	9.65278	1.061	9.65278	0.4489	11.5833	1.155	11.5833	0.2303
7.77778	1.094	7.77778	0.5361	0.38889	0.4642	0.38889	1.111	1.25	0.5467	1.25	1.069	1.44444	0.6194	1.55556	1.003	3.11111	0.7283	3.11111	0.9072	4.66667	0.8292	4.66667	0.8066	7.77778	0.9404	7.77778	0.6479	9.72222	1.061	9.72222	0.448	11.6667	1.156	11.6667	0.2283
7.77778	1.094	8.33333	0.5364	0.38889	0.4654	0.38889	1.111	1.25	0.5469	1.25	1.069	1.55556	0.6197	1.55556	1.003	3.11111	0.7286	3.33333	0.907	4.66667	0.8297	4.66667	0.8064	7.83333	0.9408	7.83333	0.6474	9.79167	1.062	9.79167	0.4471	11.75	1.156	11.75	0.2262
7.77778	1.094	8.33333	0.5367	0.38889	0.4666	0.38889	1.111	1.25	0.5471	1.25	1.069	1.55556	0.6199	1.55556	1.003	3.11111	0.729	3.33333	0.9069	4.66667	0.8301	5	0.8061	7.88889	0.9413	7.88889	0.6469	9.86111	1.063	9.86111	0.4462	11.8333	1.157	11.8333	0.2241
8.33333	1.094	8.33333	0.537	0.38889	0.4677	0.38889	1.111	1.25	0.5473	1.25	1.069	1.55556	0.6202	1.55556	1.002	3.11111	0.7293	3.33333	0.9068	4.66667	0.8305	5	0.8059	7.94444	0.9418	7.94444	0.6463	9.93056	1.063	9.93056	0.4453	11.9167	1.158	11.9167	0.2221
8.33333	1.094	8.33333	0.5373	0.38889	0.4687	0.38889	1.111	1.25	0.5475	1.25	1.069	1.55556	0.6204	1.55556	1.002	3.11111	0.7296	3.33333	0.9066	4.66667	0.831	5	0.8057	8	0.9423	8	0.6458	10	1.064	10	0.4444	12	1.159	12	0.22
8.33333	1.094	8.33333	0.5376	0.38889	0.4698	0.38889	1.111	1.25	0.5477	1.25	1.069	1.55556	0.6206	1.55556	1.002	3.11111	0.73	3.33333	0.9065	4.66667	0.8314	5	0.8055	8.05556	0.9428	8.05556	0.6451	10.0694	1.065	10.0694	0.4435	12.0833	1.159	12.0833	0.2179
8.33333	1.093	8.33333	0.5379	0.38889	0.4707	0.38889	1.11	1.25	0.5478	1.25	1.068	1.55556	0.6208	1.55556	1.002	3.11111	0.7303	3.33333	0.9063	5	0.8318	5	0.8053	8.11111	0.9433	8.11111	0.6446	10.1389	1.065	10.1389	0.4426	12.1667	1.16	12.1667	0.2157
8.33333	1.093	8.33333	0.5382	0.41667	0.4716	0.38889	1.11	1.25	0.5481	1.25	1.068	1.55556	0.621	1.55556	1.002	3.11111	0.7306	3.33333	0.9062	5	0.8322	5	0.8051	8.16667	0.9438	8.16667	0.6441	10.2083	1.066	10.2083	0.4417	12.25	1.161	12.25	0.2135
8.33333	1.093	8.33333	0.5385	0.41667	0.4726	0.38889	1.11	1.25	0.5482	1.25	1.068	1.55556	0.6213	1.55556	1.002	3.11111	0.7309	3.33333	0.9061	5	0.8326	5	0.8049	8.22222	0.9443	8.22222	0.6435	10.2778	1.067	10.2778	0.4408	12.3333	1.161	12.3333	0.2112
8.33333	1.093	8.33333	0.5388	0.41667	0.4734	0.38889	1.11	1.25	0.5484	1.25	1.068	1.55556	0.6215	1.55556	1.002	3.11111	0.7313	3.33333	0.9059	5	0.833	5	0.8047	8.27778	0.9448	8.27778	0.6429	10.3472	1.067	10.3472	0.4399	12.4167	1.162	12.4167	0.209
8.33333	1.093	8.33333	0.5391	0.41667	0.4742	0.41667	1.11	1.25	0.5486	1.25	1.068	1.55556	0.6217	1.66667	1.002	3.33333	0.7316	3.33333	0.9058	5	0.8334	5	0.8045	8.33333	0.9453	8.33333	0.6423	10.4167	1.068	10.4167	0.439	12.5	1.163	12.5	0.2067
8.33333	1.093	8.88889	0.5394	0.41667	0.475	0.41667	1.11	1.25	0.5488	1.25	1.068	1.66667	0.6219	1.66667	1.001	3.33333	0.7319	3.55556	0.9056	5	0.8338	5	0.8043	8.38889	0.9458	8.38889	0.6418	10.4861	1.069	10.4861	0.4381	12.5833	1.164	12.5833	0.2044
8.33333	1.092	8.88889	0.5397	0.41667	0.4757	0.41667	1.11	1.25	0.549	1.25	1.068	1.66667	0.6221	1.66667	1.001	3.33333	0.7323	3.55556	0.9055	5	0.8343	5.33333	0.8041	8.44444	0.9463	8.44444	0.6413	10.5556	1.069	10.5556	0.4372	12.6667	1.164	12.6667	0.2021
8.88889	1.092	8.88889	0.54	0.41667	0.4765	0.41667	1.11	1.25	0.5492	1.25	1.068	1.66667	0.6223	1.66667	1.001	3.33333	0.7326	3.55556	0.9053	5	0.8347	5.33333	0.8039	8.5	0.9468	8.5	0.6407	10.625	1.07	10.625	0.4364	12.75	1.165	12.75	0.1998
8.88889	1.092	8.88889	0.5403	0.41667	0.4772	0.41667	1.11	1.25	0.5494	1.25	1.067	1.66667	0.6225	1.66667	1.001	3.33333	0.7329	3.55556	0.9052	5	0.8351	5.33333	0.8037	8.55556	0.9474	8.55556	0.6401	10.6944	1.07	10.6944	0.4355	12.8333	1.166	12.8333	0.1975
8.88889	1.092	8.88889	0.5406	0.41667	0.4778	0.41667	1.109	1.25	0.5496	1.25	1.067	1.66667	0.6227	1.66667	1.001	3.33333	0.7332	3.55556	0.9051	5	0.8355	5.33333	0.8035	8.61111	0.9479	8.61111	0.6396	10.7639	1.071	10.7639	0.4346	12.9167	1.166	12.9167	0.1951
8.88889	1.092	8.88889	0.5409	0.41667	0.4784	0.41667	1.109	1.25	0.5497	1.25	1.067	1.66667	0.623	1.66667	1.001	3.33333	0.7335	3.55556	0.905	5.33333	0.8359	5.33333	0.8033	8.66667	0.9485	8.66667	0.639	10.8333	1.072	10.8333	0.4337	13	1.167	13	0.1926
8.88889	1.092	8.88889	0.5412	0.44444	0.479	0.41667	1.109	1.25	0.5499	1.25	1.067	1.66667	0.6232	1.66667	1.001	3.33333	0.7339	3.55556	0.9049	5.33333	0.8363	5.33333	0.8031	8.72222	0.9489	8.72222	0.6385	10.9028	1.072	10.9028	0.4328	13.0833	1.168	13.0833	0.1902
8.88889	1.091	8.88889	0.5415	0.44444	0.4797	0.41667	1.109	1.25	0.5501	1.25	1.067	1.66667	0.6234	1.66667	1.001	3.33333	0.7341	3.55556	0.9047	5.33333	0.8367	5.33333	0.8029	8.77778	0.9494	8.77778	0.6379	10.9722	1.073	10.9722	0.432	13.1667	1.168	13.1667	0.1877
8.88889	1.091	8.88889	0.5418	0.44444	0.4802	0.41667	1.109	1.25	0.5503	1.25	1.067	1.66667	0.6236	1.66667	1	3.33333	0.7345	3.55556	0.9046	5.33333	0.8371	5.33333	0.8027	8.83333	0.95	8.83333	0.6374	11.0417	1.074	11.0417	0.4311	13.25	1.169	13.25	0.1851
8.88889	1.091	8.88889	0.5421	0.44444	0.4808	0.44444	1.109	1.25	0.5505	1.25	1.067	1.66667	0.6238	1.77778	1	3.55556	0.7348	3.55556	0.9044	5.33333	0.8374	5.33333	0.8026	8.88889	0.9505	8.88889	0.6368	11.1111	1.074	11.1111	0.4302	13.3333	1.17	13.3333	0.1826
8.88889	1.091	9.44444	0.5424	0.44444	0.4813	0.44444	1.109	1.25	0.5507	1.25	1.067	1.77778	0.624	1.77778	1	3.55556	0.7351	3.77778	0.9043	5.33333	0.8379	5.33333	0.8023	8.94444	0.951	8.94444	0.6363	11.1806	1.075	11.1806	0.4293	13.4167	1.171	13.4167	0.18
8.88889	1.091	9.44444	0.5427	0.44444	0.4818	0.44444	1.109	1.25	0.5508	1.25	1.066	1.77778	0.6242	1.77778	1	3.55556	0.7354	3.77778	0.9042	5.33333	0.8382	5.66667	0.8022	9	0.9515	9	0.6357	11.25	1.075	11.25	0.4284	13.5	1.171	13.5	0.1774
9.44444	1.091	9.44444	0.543	0.44444	0.4823	0.44444	1.109	1.25	0.5511	1.25	1.066	1.77778	0.6244	1.77778	1	3.55556	0.7357	3.77778	0.9041	5.33333	0.8386	5.66667	0.8019	9.05556	0.9521	9.05556	0.6353	11.3194	1.076	11.3194	0.4276	13.5833	1.172	13.5833	0.1747
9.44444	1.09	9.44444	0.5433	0.44444	0.4828	0.44444	1.109	1.25	0.5512	1.25	1.066	1.77778	0.6246	1.77778	0.9999	3.55556	0.736	3.77778	0.9039	5.33333	0.839	5.66667	0.8018	9.11111	0.9526	9.11111	0.6348	11.3889	1.077	11.3889	0.4267	13.6667	1.173	13.6667	0.1721
9.44444	1.09	9.44444	0.5436	0.44444	0.4832	0.44444	1.108	1.25	0.5514	1.25	1.066	1.77778	0.6248	1.77778	0.9998	3.55556	0.7363	3.77778	0.9038	5.33333	0.8394	5.66667	0.8016	9.16667	0.9531	9.16667	0.6342	11.4583	1.077	11.4583	0.4259	13.75	1.173	13.75	0.1694
9.44444	1.09	9.44444	0.5439	0.44444	0.4837	0.44444	1.108	1.25	0.5516	1.25	1.066	1.77778	0.625	1.77778	0.9996	3.55556	0.7366	3.77778	0.9037	5.66667	0.8398	5.66667	0.8014	9.22222	0.9536	9.22222	0.6337	11.5278	1.078	11.5278	0.425	13.8333	1.174	13.8333	0.1665
9.44444	1.09	9.44444	0.5442	0.47222	0.4841	0.44444	1.108	1.25	0.5517	1.25	1.066	1.77778	0.6252	1.77778	0.9995	3.55556	0.7369	3.77778	0.9036	5.66667	0.8402	5.66667	0.8012	9.27778	0.9541	9.27778	0.6333	11.5972	1.079	11.5972	0.4242	13.9167	1.175	13.9167	0.1637
9.44444	1.09	9.44444	0.5445	0.47222	0.4845	0.44444	1.108	1.25	0.5519	1.66667	1.066	1.77778	0.6254	1.77778	0.9994	3.55556	0.7373	3.77778	0.9034	5.66667	0.8406	5.66667	0.801	9.33333	0.9546	9.33333	0.6328	11.6667	1.079	11.6667	0.4234	14	1.175	14	0.1608
9.44444	1.09	9.44444	0.5447	0.47222	0.485	0.44444	1.108	1.25	0.5521	1.66667	1.066	1.77778	0.6256	1.77778	0.9993	3.55556	0.7376	3.77778	0.9033	5.66667	0.841	5.66667	0.8008	9.38889	0.9552	9.38889	0.6324	11.7361	1.08	11.7361	0.4225	14.0833	1.176	14.0833	0.1578
9.44444	1.089	9.44444	0.545	0.47222	0.4853	0.47222	1.108	1.25	0.5523	1.66667	1.065	1.77778	0.6258	1.88889	0.9992	3.77778	0.7379	3.77778	0.9032	5.66667	0.8414	5.66667	0.8006	9.44444	0.9557	9.44444	0.632	11.8056	1.08	11.8056	0.4216	14.1667	1.177	14.1667	0.1549
9.44444	1.089	10	0.5453	0.47222	0.4857	0.47222	1.108	1.25	0.5524	1.66667	1.065	1.88889	0.626	1.88889	0.9991	3.77778	0.7382	4	0.903	5.66667	0.8418	5.66667	0.8004	9.5	0.9562	9.5	0.6315	11.875	1.081	11.875	0.4208	14.25	1.177	14.25	0.1519
9.44444	1.089	10	0.5456	0.47222	0.4861	0.47222	1.108	1.25	0.5526	1.66667	1.065	1.88889	0.6262	1.88889	0.999	3.77778	0.7385	4	0.9029	5.66667	0.8422	6	0.8002	9.55556	0.9567	9.55556	0.6312	11.9444	1.082	11.9444	0.4199	14.3333	1.178	14.3333	0.1488
10	1.089	10	0.5459	0.47222	0.4865	0.47222	1.108	1.25	0.5528	1.66667	1.065	1.88889	0.6264	1.88889	0.9989	3.77778	0.7388	4	0.9028	5.66667	0.8427	6	0.8	9.61111	0.9572	9.61111	0.6307	12.0139	1.082	12.0139	0.4191	14.4167	1.179	14.4167	0.1457
10	1.089	10	0.5462	0.47222	0.4868	0.47222	1.107	1.25	0.5529	1.66667	1.065	1.88889	0.6266	1.88889	0.9988	3.77778	0.7391	4	0.9026	5.66667	0.8431	6	0.7999	9.66667	0.9577	9.66667	0.6302	12.0833	1.083	12.0833	0.4183	14.5	1.179	14.5	0.1426
10	1.089	10	0.5465	0.47222	0.4872	0.47222	1.107	1.25	0.5531	1.66667	1.065	1.88889	0.6268	1.88889	0.9987	3.77778	0.7394	4	0.9025	5.66667	0.8435	6	0.7997	9.72222	0.9582	9.72222	0.6298	12.1528	1.083	12.1528	0.4174	14.5833	1.18	14.5833	0.1394
10	1.088	10	0.5468	0.47222	0.4875	0.47222	1.107	1.25	0.5533	1.66667	1.065	1.88889	0.627	1.88889	0.9986	3.77778	0.7397	4	0.9024	6	0.844	6	0.7995	9.77778	0.9587	9.77778	0.6293	12.2222	1.084	12.2222	0.4166	14.6667	1.181	14.6667	0.1361
10	1.088	10	0.5471	0.47222	0.4878	0.47222	1.107	1.25	0.5534	1.66667	1.065	1.88889	0.6271	1.88889	0.9985	3.77778	0.74	4	0.9023	6	0.8443	6	0.7993	9.83333	0.9592	9.83333	0.6288	12.2917	1.085	12.2917	0.4158	14.75	1.181	14.75	0.1328
10	1.088	10	0.5474	0.5	0.4881	0.47222	1.107	1.25	0.5536	1.66667	1.065	1.88889	0.6273	1.88889	0.9984	3.77778	0.7403	4	0.9022	6	0.8447	6	0.7991	9.88889	0.9597	9.88889	0.6283	12.3611	1.085	12.3611	0.415	14.8333	1.182	14.8333	0.1293
10	1.088	10	0.5477	0.5	0.4885	0.47222	1.107	1.25	0.5538	1.66667	1.064	1.88889	0.6275	1.88889	0.9982	3.77778	0.7406	4	0.902	6	0.8452	6	0.799	9.94444	0.9602	9.94444	0.6278	12.4306	1.086	12.4306	0.4142	14.9167	1.183	14.9167	0.1258
10	1.088	10	0.548	0.5	0.4887	0.5	1.107	1.25	0.5539	1.66667	1.064	1.88889	0.6277	2	0.9981	4	0.7409	4	0.9019	6	0.8456	6	0.7987	10	0.9607	10	0.6274	12.5	1.086	12.5	0.4133	15	1.183	15	0.1223
10	1.088	10.5556	0.5483	0.5	0.4891	0.5	1.107	1.25	0.5541	1.66667	1.064	2	0.6279	2	0.998	4	0.7411	4.22222	0.9018	6	0.846	6	0.7985	10.0556	0.9612	10.0556	0.6269	12.5694	1.087	12.5694	0.4124	15.0833	1.184	15.0833	0.1187
10	1.088	10.5556	0.5486	0.5	0.4894	0.5	1.107	1.66667	0.5543	1.66667	1.064	2	0.6281	2	0.998	4	0.7415	4.22222	0.9017	6	0.8464	6.33333	0.7983	10.1111	0.9617	10.1111	0.6264	12.6389	1.088	12.6389	0.4116	15.1667	1.185	15.1667	0.115
10.5556	1.087	10.5556	0.5488	0.5	0.4896	0.5	1.107	1.66667	0.5544	1.66667	1.064	2	0.6283	2	0.9978	4	0.7417	4.22222	0.9016	6	0.8467	6.33333	0.7982	10.1667	0.9622	10.1667	0.6259	12.7083	1.088	12.7083	0.4108	15.25	1.185	15.25	0.1113
10.5556	1.087	10.5556	0.5491	0.5	0.4899	0.5	1.106	1.66667	0.5546	1.66667	1.064	2	0.6285	2	0.9977	4	0.742	4.22222	0.9014	6	0.847	6.33333	0.798	10.2222	0.9627	10.2222	0.6254	12.7778	1.089	12.7778	0.41	15.3333	1.186	15.3333	0.1076
10.5556	1.087	10.5556	0.5494	0.5	0.4902	0.5	1.106	1.66667	0.5547	1.66667	1.064	2	0.6287	2	0.9976	4	0.7423	4.22222	0.9013	6	0.8474	6.33333	0.7978	10.2778	0.9632	10.2778	0.6248	12.8472	1.089	12.8472	0.4092	15.4167	1.187	15.4167	0.1037
10.5556	1.087	10.5556	0.5497	0.5	0.4905	0.5	1.106	1.66667	0.5549	1.66667	1.064	2	0.6289	2	0.9975	4	0.7426	4.22222	0.9012	6.33333	0.8477	6.33333	0.7976	10.3333	0.9637	10.3333	0.6243	12.9167	1.09	12.9167	0.4084	15.5	1.187	15.5	0.09955
10.5556	1.087	10.5556	0.55	0.5	0.4907	0.5	1.106	1.66667	0.5551	1.66667	1.064	2	0.6291	2	0.9974	4	0.7429	4.22222	0.9011	6.33333	0.8481	6.33333	0.7974	10.3889	0.9642	10.3889	0.6238	12.9861	1.09	12.9861	0.4075	15.5833	1.188	15.5833	0.09544
10.5556	1.087	10.5556	0.5503	0.52778	0.491	0.5	1.106	1.66667	0.5552	1.66667	1.064	2	0.6292	2	0.9973	4	0.7432	4.22222	0.901	6.33333	0.8484	6.33333	0.7972	10.4444	0.9647	10.4444	0.6233	13.0556	1.091	13.0556	0.4067	15.6667	1.188	15.6667	0.09127
10.5556	1.086	10.5556	0.5506	0.52778	0.4912	0.5	1.106	1.66667	0.5553	1.66667	1.063	2	0.6294	2	0.9972	4	0.7435	4.22222	0.9009	6.33333	0.8487	6.33333	0.7971	10.5	0.9652	10.5	0.6228	13.125	1.092	13.125	0.4058	15.75	1.189	15.75	0.08691
10.5556	1.086	10.5556	0.5509	0.52778	0.4915	0.52778	1.106	1.66667	0.5555	1.66667	1.063	2	0.6296	2.11111	0.9971	4.22222	0.7437	4.22222	0.9007	6.33333	0.8491	6.33333	0.7969	10.5556	0.9657	10.5556	0.6223	13.1944	1.092	13.1944	0.405	15.8333	1.19	15.8333	0.08253
10.5556	1.086	11.1111	0.5512	0.52778	0.4917	0.52778	1.106	1.66667	0.5557	1.66667	1.063	2.11111	0.6298	2.11111	0.997	4.22222	0.7441	4.44444	0.9006	6.33333	0.8494	6.33333	0.7967	10.6111	0.9662	10.6111	0.6218	13.2639	1.093	13.2639	0.4041	15.9167	1.19	15.9167	0.078
10.5556	1.086	11.1111	0.5515	0.52778	0.4919	0.52778	1.106	1.66667	0.5558	1.66667	1.063	2.11111	0.63	2.11111	0.9969	4.22222	0.7444	4.44444	0.9005	6.33333	0.8498	6.66667	0.7965	10.6667	0.9667	10.6667	0.6213	13.3333	1.093	13.3333	0.4033	16	1.191	16	0.07343
11.1111	1.086	11.1111	0.5518	0.52778	0.4922	0.52778	1.106	1.66667	0.556	1.66667	1.063	2.11111	0.6301	2.11111	0.9968	4.22222	0.7446	4.44444	0.9004	6.33333	0.8501	6.66667	0.7963	10.7222	0.9672	10.7222	0.6208	13.4028	1.094	13.4028	0.4024	16.0833	1.192	16.0833	0.0687
11.1111	1.086	11.1111	0.5521	0.52778	0.4924	0.52778	1.106	1.66667	0.5561	1.66667	1.063	2.11111	0.6303	2.11111	0.9967	4.22222	0.7449	4.44444	0.9003	6.33333	0.8505	6.66667	0.7961	10.7778	0.9677	10.7778	0.6202	13.4722	1.094	13.4722	0.4016	16.1667	1.192	16.1667	0.06385
11.1111	1.086	11.1111	0.5524	0.52778	0.4926	0.52778	1.106	1.66667	0.5563	1.66667	1.063	2.11111	0.6305	2.11111	0.9966	4.22222	0.7452	4.44444	0.9001	6.33333	0.8508	6.66667	0.796	10.8333	0.9682	10.8333	0.6197	13.5417	1.095	13.5417	0.4007	16.25	1.193	16.25	0.05899
11.1111	1.085	11.1111	0.5527	0.52778	0.4929	0.52778	1.105	1.66667	0.5564	1.66667	1.063	2.11111	0.6307	2.11111	0.9965	4.22222	0.7455	4.44444	0.9	6.66667	0.8512	6.66667	0.7957	10.8889	0.9687	10.8889	0.6192	13.6111	1.096	13.6111	0.3999	16.3333	1.193	16.3333	0.05388
11.1111	1.085	11.1111	0.5529	0.52778	0.4931	0.52778	1.105	1.66667	0.5566	1.66667	1.063	2.11111	0.6309	2.11111	0.9964	4.22222	0.7458	4.44444	0.8999	6.66667	0.8516	6.66667	0.7956	10.9444	0.9691	10.9444	0.6187	13.6806	1.096	13.6806	0.3991	16.4167	1.194	16.4167	0.04852
11.1111	1.085	11.1111	0.5532	0.55556	0.4933	0.52778	1.105	1.66667	0.5567	1.66667	1.062	2.11111	0.631	2.11111	0.9963	4.22222	0.746	4.44444	0.8998	6.66667	0.8519	6.66667	0.7954	11	0.9696	11	0.6182	13.75	1.097	13.75	0.3982	16.5	1.195	16.5	0.04306
11.1111	1.085	11.1111	0.5535	0.55556	0.4935	0.52778	1.105	1.66667	0.5569	1.66667	1.062	2.11111	0.6312	2.11111	0.9962	4.22222	0.7463	4.44444	0.8997	6.66667	0.8523	6.66667	0.7952	11.0556	0.9701	11.0556	0.6177	13.8194	1.097	13.8194	0.3973	16.5833	1.195	16.5833	0.03749
11.1111	1.085	11.1111	0.5538	0.55556	0.4937	0.55556	1.105	1.66667	0.557	1.66667	1.062	2.11111	0.6314	2.22222	0.9961	4.44444	0.7466	4.44444	0.8996	6.66667	0.8527	6.66667	0.795	11.1111	0.9706	11.1111	0.6172	13.8889	1.098	13.8889	0.3965	16.6667	1.196	16.6667	0.03176
11.1111	1.085	11.6667	0.5541	0.55556	0.4939	0.55556	1.105	1.66667	0.5572	1.66667	1.062	2.22222	0.6316	2.22222	0.996	4.44444	0.7469	4.66667	0.8995	6.66667	0.853	6.66667	0.7948	11.1667	0.971	11.1667	0.6167	13.9583	1.099	13.9583	0.3956	16.75	1.197	16.75	0.02588
11.1111	1.085	11.6667	0.5544	0.55556	0.4941	0.55556	1.105	1.66667	0.5573	1.66667	1.062	2.22222	0.6317	2.22222	0.9959	4.44444	0.7472	4.66667	0.8994	6.66667	0.8534	7	0.7947	11.2222	0.9715	11.2222	0.6161	14.0278	1.099	14.0278	0.3947	16.8333	1.197	16.8333	0.01981
11.6667	1.084	11.6667	0.5547	0.55556	0.4943	0.55556	1.105	1.66667	0.5575	1.66667	1.062	2.22222	0.6319	2.22222	0.9959	4.44444	0.7474	4.66667	0.8993	6.66667	0.8537	7	0.7944	11.2778	0.972	11.2778	0.6157	14.0972	1.1	14.0972	0.3939	16.9167	1.198	16.9167	0.01349
11.6667	1.084	11.6667	0.555	0.55556	0.4945	0.55556	1.105	1.66667	0.5576	1.66667	1.062	2.22222	0.6321	2.22222	0.9958	4.44444	0.7477	4.66667	0.8991	6.66667	0.8541	7	0.7943	11.3333	0.9725	11.3333	0.6151	14.1667	1.1	14.1667	0.393	17	1.198	17	0.00715
11.6667	1.084	11.6667	0.5553	0.55556	0.4946	0.55556	1.105	1.66667	0.5578	1.66667	1.062	2.22222	0.6322	2.22222	0.9957	4.44444	0.748	4.66667	0.8991	6.66667	0.8545	7	0.7941	11.3889	0.973	11.3889	0.6146	14.2361	1.101	14.2361	0.3921	17.0833	1.199	17.0833	0.0004662
11.6667	1.084	11.6667	0.5555	0.55556	0.4948	0.55556	1.105	1.66667	0.5579	1.66667	1.062	2.22222	0.6324	2.22222	0.9956	4.44444	0.7483	4.66667	0.8989	7	0.8548	7	0.7939	11.4444	0.9734	11.4444	0.6141	14.3056	1.101	14.3056	0.3913	--	--	--	--
11.6667	1.084	11.6667	0.5558	0.55556	0.495	0.55556	1.104	1.66667	0.558	1.66667	1.062	2.22222	0.6326	2.22222	0.9955	4.44444	0.7486	4.66667	0.8988	7	0.8552	7	0.7937	11.5	0.9739	11.5	0.6136	14.375	1.102	14.375	0.3905	--	--	--	--
11.6667	1.084	11.6667	0.5561	0.58333	0.4952	0.55556	1.104	1.66667	0.5582	1.66667	1.062	2.22222	0.6328	2.22222	0.9954	4.44444	0.7488	4.66667	0.8987	7	0.8555	7	0.7935	11.5556	0.9744	11.5556	0.6131	14.4444	1.103	14.4444	0.3896	--	--	--	--
11.6667	1.083	11.6667	0.5564	0.58333	0.4954	0.55556	1.104	1.66667	0.5584	1.66667	1.061	2.22222	0.6329	2.22222	0.9953	4.44444	0.7491	4.66667	0.8986	7	0.8559	7	0.7934	11.6111	0.9749	11.6111	0.6125	14.5139	1.103	14.5139	0.3887	--	--	--	--
11.6667	1.083	11.6667	0.5567	0.58333	0.4955	0.58333	1.104	1.66667	0.5585	1.66667	1.061	2.22222	0.6331	2.33333	0.9952	4.66667	0.7494	4.66667	0.8985	7	0.8562	7	0.7932	11.6667	0.9754	11.6667	0.612	14.5833	1.104	14.5833	0.3878	--	--	--	--
11.6667	1.083	12.2222	0.557	0.58333	0.4957	0.58333	1.104	1.66667	0.5587	1.66667	1.061	2.33333	0.6333	2.33333	0.9951	4.66667	0.7496	4.88889	0.8984	7	0.8566	7	0.793	11.7222	0.9758	11.7222	0.6115	14.6528	1.104	14.6528	0.3869	--	--	--	--
11.6667	1.083	12.2222	0.5573	0.58333	0.4959	0.58333	1.104	1.66667	0.5588	1.66667	1.061	2.33333	0.6334	2.33333	0.995	4.66667	0.7499	4.88889	0.8982	7	0.8569	7.33333	0.7929	11.7778	0.9763	11.7778	0.611	14.7222	1.105	14.7222	0.3861	--	--	--	--
12.2222	1.083	12.2222	0.5576	0.58333	0.496	0.58333	1.104	1.66667	0.5589	1.66667	1.061	2.33333	0.6336	2.33333	0.9949	4.66667	0.7502	4.88889	0.8982	7	0.8573	7.33333	0.7926	11.8333	0.9768	11.8333	0.6105	14.7917	1.105	14.7917	0.3852	--	--	--	--
12.2222	1.083	12.2222	0.5579	0.58333	0.4962	0.58333	1.104	1.66667	0.5591	1.66667	1.061	2.33333	0.6338	2.33333	0.9948	4.66667	0.7505	4.88889	0.898	7	0.8576	7.33333	0.7925	11.8889	0.9773	11.8889	0.6099	14.8611	1.106	14.8611	0.3843	--	--	--	--
12.2222	1.083	12.2222	0.5581	0.58333	0.4964	0.58333	1.104	1.66667	0.5592	1.66667	1.061	2.33333	0.634	2.33333	0.9948	4.66667	0.7507	4.88889	0.8979	7	0.858	7.33333	0.7922	11.9444	0.9777	11.9444	0.6094	14.9306	1.106	14.9306	0.3834	--	--	--	--
12.2222	1.082	12.2222	0.5584	0.58333	0.4966	0.58333	1.104	1.66667	0.5593	1.66667	1.061	2.33333	0.6341	2.33333	0.9946	4.66667	0.751	4.88889	0.8978	7.33333	0.8583	7.33333	0.7921	12	0.9782	12	0.6089	15	1.107	15	0.3825	--	--	--	--
12.2222	1.082	12.2222	0.5587	0.58333	0.4967	0.58333	1.104	1.66667	0.5595	1.66667	1.061	2.33333	0.6342	2.33333	0.9946	4.66667	0.7513	4.88889	0.8977	7.33333	0.8587	7.33333	0.7919	12.0556	0.9787	12.0556	0.6084	15.0694	1.107	15.0694	0.3817	--	--	--	--
12.2222	1.082	12.2222	0.559	0.61111	0.4969	0.58333	1.103	1.66667	0.5596	2.08333	1.061	2.33333	0.6344	2.33333	0.9945	4.66667	0.7515	4.88889	0.8976	7.33333	0.859	7.33333	0.7917	12.1111	0.9791	12.1111	0.6079	15.1389	1.108	15.1389	0.3808	--	--	--	--
12.2222	1.082	12.2222	0.5593	0.61111	0.497	0.58333	1.103	1.66667	0.5598	2.08333	1.06	2.33333	0.6346	2.33333	0.9944	4.66667	0.7518	4.88889	0.8975	7.33333	0.8594	7.33333	0.7916	12.1667	0.9797	12.1667	0.6074	15.2083	1.109	15.2083	0.3799	--	--	--	--
12.2222	1.082	12.2222	0.5596	0.61111	0.4971	0.61111	1.103	1.66667	0.5599	2.08333	1.06	2.33333	0.6348	2.44444	0.9943	4.88889	0.7521	4.88889	0.8974	7.33333	0.8597	7.33333	0.7914	12.2222	0.9801	12.2222	0.6069	15.2778	1.109	15.2778	0.379	--	--	--	--
12.2222	1.082	12.7778	0.5599	0.61111	0.4973	0.61111	1.103	1.66667	0.56	2.08333	1.06	2.44444	0.6349	2.44444	0.9942	4.88889	0.7523	4.88889	0.8973	7.33333	0.8601	7.33333	0.7912	12.2778	0.9805	12.2778	0.6064	15.3472	1.11	15.3472	0.3781	--	--	--	--
12.2222	1.082	12.7778	0.5602	0.61111	0.4974	0.61111	1.103	1.66667	0.5602	2.08333	1.06	2.44444	0.6351	2.44444	0.9941	4.88889	0.7526	5.11111	0.8971	7.33333	0.8604	7.66667	0.791	12.3333	0.981	12.3333	0.6059	15.4167	1.11	15.4167	0.3772	--	--	--	--
12.7778	1.081	12.7778	0.5605	0.61111	0.4976	0.61111	1.103	1.66667	0.5603	2.08333	1.06	2.44444	0.6352	2.44444	0.994	4.88889	0.7529	5.11111	0.8971	7.33333	0.8608	7.66667	0.7908	12.3889	0.9815	12.3889	0.6054	15.4861	1.111	15.4861	0.3763	--	--	--	--
12.7778	1.081	12.7778	0.5608	0.61111	0.4977	0.61111	1.103	1.66667	0.5604	2.08333	1.06	2.44444	0.6354	2.44444	0.9939	4.88889	0.7531	5.11111	0.8969	7.33333	0.8611	7.66667	0.7906	12.4444	0.982	12.4444	0.6048	15.5556	1.111	15.5556	0.3754	--	--	--	--
12.7778	1.081	12.7778	0.5611	0.61111	0.4979	0.61111	1.103	1.66667	0.5606	2.08333	1.06	2.44444	0.6356	2.44444	0.9939	4.88889	0.7534	5.11111	0.8969	7.33333	0.8614	7.66667	0.7905	12.5	0.9824	12.5	0.6043	15.625	1.112	15.625	0.3745	--	--	--	--
12.7778	1.081	12.7778	0.5614	0.61111	0.4981	0.61111	1.103	1.66667	0.5607	2.08333	1.06	2.44444	0.6357	2.44444	0.9938	4.88889	0.7537	5.11111	0.8967	7.66667	0.8618	7.66667	0.7903	12.5556	0.9829	12.5556	0.6038	15.6944	1.112	15.6944	0.3736	--	--	--	--
12.7778	1.081	12.7778	0.5617	0.61111	0.4982	0.61111	1.103	1.66667	0.5609	2.08333	1.06	2.44444	0.6359	2.44444	0.9937	4.88889	0.754	5.11111	0.8966	7.66667	0.8622	7.66667	0.7901	12.6111	0.9834	12.6111	0.6033	15.7639	1.113	15.7639	0.3727	--	--	--	--
12.7778	1.081	12.7778	0.5619	0.63889	0.4983	0.61111	1.103	1.66667	0.561	2.08333	1.06	2.44444	0.6361	2.44444	0.9936	4.88889	0.7542	5.11111	0.8965	7.66667	0.8625	7.66667	0.79	12.6667	0.9838	12.6667	0.6028	15.8333	1.114	15.8333	0.3718	--	--	--	--
12.7778	1.081	12.7778	0.5622	0.63889	0.4985	0.61111	1.103	1.66667	0.5611	2.08333	1.06	2.44444	0.6362	2.44444	0.9935	4.88889	0.7545	5.11111	0.8964	7.66667	0.8628	7.66667	0.7898	12.7222	0.9843	12.7222	0.6023	15.9028	1.114	15.9028	0.3708	--	--	--	--
12.7778	1.08	12.7778	0.5625	0.63889	0.4986	0.63889	1.103	1.66667	0.5613	2.08333	1.059	2.44444	0.6364	2.55556	0.9935	5.11111	0.7547	5.11111	0.8963	7.66667	0.8631	7.66667	0.7896	12.7778	0.9848	12.7778	0.6018	15.9722	1.115	15.9722	0.3699	--	--	--	--
12.7778	1.08	13.3333	0.5628	0.63889	0.4987	0.63889	1.102	1.66667	0.5614	2.08333	1.059	2.55556	0.6365	2.55556	0.9933	5.11111	0.755	5.11111	0.8962	7.66667	0.8635	7.66667	0.7894	12.8333	0.9852	12.8333	0.6012	16.0417	1.115	16.0417	0.369	--	--	--	--
12.7778	1.08	13.3333	0.5631	0.63889	0.4989	0.63889	1.102	2.08333	0.5615	2.08333	1.059	2.55556	0.6367	2.55556	0.9933	5.11111	0.7552	5.33333	0.8961	7.66667	0.8638	8	0.7893	12.8889	0.9857	12.8889	0.6008	16.1111	1.116	16.1111	0.3681	--	--	--	--
13.3333	1.08	13.3333	0.5634	0.63889	0.499	0.63889	1.102	2.08333	0.5616	2.08333	1.059	2.55556	0.6368	2.55556	0.9932	5.11111	0.7555	5.33333	0.896	7.66667	0.8642	8	0.7891	12.9444	0.9861	12.9444	0.6002	16.1806	1.116	16.1806	0.3671	--	--	--	--
13.3333	1.08	13.3333	0.5637	0.63889	0.4991	0.63889	1.102	2.08333	0.5618	2.08333	1.059	2.55556	0.637	2.55556	0.9931	5.11111	0.7558	5.33333	0.8959	7.66667	0.8645	8	0.7889	13	0.9866	13	0.5997	16.25	1.117	16.25	0.3662	--	--	--	--
13.3333	1.08	13.3333	0.564	0.63889	0.4992	0.63889	1.102	2.08333	0.5619	2.08333	1.059	2.55556	0.6372	2.55556	0.993	5.11111	0.756	5.33333	0.8958	7.66667	0.8649	8	0.7887	13.0556	0.9871	13.0556	0.5992	16.3194	1.117	16.3194	0.3653	--	--	--	--
13.3333	1.08	13.3333	0.5643	0.63889	0.4994	0.63889	1.102	2.08333	0.562	2.08333	1.059	2.55556	0.6373	2.55556	0.9929	5.11111	0.7563	5.33333	0.8957	8	0.8652	8	0.7885	13.1111	0.9875	13.1111	0.5987	16.3889	1.118	16.3889	0.3644	--	--	--	--
13.3333	1.079	13.3333	0.5646	0.63889	0.4995	0.63889	1.102	2.08333	0.5622	2.08333	1.059	2.55556	0.6375	2.55556	0.9928	5.11111	0.7566	5.33333	0.8956	8	0.8655	8	0.7884	13.1667	0.988	13.1667	0.5982	16.4583	1.118	16.4583	0.3635	--	--	--	--
13.3333	1.079	13.3333	0.5649	0.66667	0.4996	0.63889	1.102	2.08333	0.5623	2.08333	1.059	2.55556	0.6376	2.55556	0.9928	5.11111	0.7568	5.33333	0.8955	8	0.8659	8	0.7882	13.2222	0.9884	13.2222	0.5977	16.5278	1.119	16.5278	0.3625	--	--	--	--
13.3333	1.079	13.3333	0.5652	0.66667	0.4997	0.63889	1.102	2.08333	0.5624	2.08333	1.059	2.55556	0.6378	2.55556	0.9927	5.11111	0.7571	5.33333	0.8954	8	0.8662	8	0.788	13.2778	0.9889	13.2778	0.5972	16.5972	1.119	16.5972	0.3615	--	--	--	--
13.3333	1.079	13.3333	0.5655	0.66667	0.4999	0.63889	1.102	2.08333	0.5626	2.08333	1.059	2.55556	0.6379	2.66667	0.9926	5.33333	0.7574	5.33333	0.8953	8	0.8665	8	0.7878	13.3333	0.9893	13.3333	0.5967	16.6667	1.12	16.6667	0.3606	--	--	--	--
13.3333	1.079	13.8889	0.5657	0.66667	0.5	0.66667	1.102	2.08333	0.5627	2.08333	1.059	2.66667	0.6381	2.66667	0.9925	5.33333	0.7576	5.33333	0.8952	8	0.8669	8	0.7876	13.3889	0.9897	13.3889	0.5962	16.7361	1.12	16.7361	0.3597	--	--	--	--
13.3333	1.079	13.8889	0.566	0.66667	0.5001	0.66667	1.102	2.08333	0.5628	2.08333	1.058	2.66667	0.6383	2.66667	0.9924	5.33333	0.7579	5.55556	0.8951	8	0.8672	8.33333	0.7875	13.4444	0.9902	13.4444	0.5957	16.8056	1.121	16.8056	0.3587	--	--	--	--
13.8889	1.079	13.8889	0.5663	0.66667	0.5002	0.66667	1.102	2.08333	0.5629	2.08333	1.058	2.66667	0.6384	2.66667	0.9923	5.33333	0.7581	5.55556	0.895	8	0.8676	8.33333	0.7873	13.5	0.9907	13.5	0.5952	16.875	1.121	16.875	0.3577	--	--	--	--
13.8889	1.079	13.8889	0.5666	0.66667	0.5004	0.66667	1.102	2.08333	0.5631	2.08333	1.058	2.66667	0.6386	2.66667	0.9922	5.33333	0.7584	5.55556	0.8949	8	0.8679	8.33333	0.7871	13.5556	0.9911	13.5556	0.5947	16.9444	1.122	16.9444	0.3568	--	--	--	--
13.8889	1.078	13.8889	0.5669	0.66667	0.5004	0.66667	1.101	2.08333	0.5632	2.08333	1.058	2.66667	0.6387	2.66667	0.9922	5.33333	0.7587	5.55556	0.8948	8	0.8682	8.33333	0.7869	13.6111	0.9916	13.6111	0.5942	17.0139	1.123	17.0139	0.3558	--	--	--	--
13.8889	1.078	13.8889	0.5672	0.66667	0.5005	0.66667	1.101	2.08333	0.5633	2.08333	1.058	2.66667	0.6389	2.66667	0.9921	5.33333	0.7589	5.55556	0.8947	8.33333	0.8685	8.33333	0.7868	13.6667	0.992	13.6667	0.5937	17.0833	1.123	17.0833	0.3549	--	--	--	--
13.8889	1.078	13.8889	0.5675	0.66667	0.5007	0.66667	1.101	2.08333	0.5634	2.08333	1.058	2.66667	0.639	2.66667	0.992	5.33333	0.7591	5.55556	0.8946	8.33333	0.8688	8.33333	0.7866	13.7222	0.9925	13.7222	0.5932	17.1528	1.124	17.1528	0.3539	--	--	--	--
13.8889	1.078	13.8889	0.5678	0.69444	0.5008	0.66667	1.101	2.08333	0.5636	2.08333	1.058	2.66667	0.6392	2.66667	0.9919	5.33333	0.7594	5.55556	0.8945	8.33333	0.8692	8.33333	0.7864	13.7778	0.9929	13.7778	0.5927	17.2222	1.124	17.2222	0.3529	--	--	--	--
13.8889	1.078	13.8889	0.5681	0.69444	0.5009	0.66667	1.101	2.08333	0.5637	2.08333	1.058	2.66667	0.6393	2.66667	0.9918	5.33333	0.7597	5.55556	0.8944	8.33333	0.8695	8.33333	0.7862	13.8333	0.9934	13.8333	0.5921	17.2917	1.125	17.2917	0.3519	--	--	--	--
13.8889	1.078	13.8889	0.5684	0.69444	0.501	0.66667	1.101	2.08333	0.5638	2.08333	1.058	2.66667	0.6395	2.77778	0.9918	5.55556	0.7599	5.55556	0.8943	8.33333	0.8698	8.33333	0.7861	13.8889	0.9939	13.8889	0.5917	17.3611	1.125	17.3611	0.3509	--	--	--	--
13.8889	1.078	14.4444	0.5687	0.69444	0.5011	0.69444	1.101	2.08333	0.564	2.08333	1.058	2.77778	0.6396	2.77778	0.9917	5.55556	0.7602	5.55556	0.8942	8.33333	0.8701	8.33333	0.7859	13.9444	0.9943	13.9444	0.5911	17.4306	1.126	17.4306	0.35	--	--	--	--
13.8889	1.077	14.4444	0.569	0.69444	0.5012	0.69444	1.101	2.08333	0.564	2.08333	1.058	2.77778	0.6398	2.77778	0.9916	5.55556	0.7604	5.77778	0.8941	8.33333	0.8705	8.66667	0.7857	14	0.9948	14	0.5906	17.5	1.126	17.5	0.349	--	--	--	--
14.4444	1.077	14.4444	0.5693	0.69444	0.5013	0.69444	1.101	2.08333	0.5642	2.08333	1.058	2.77778	0.6399	2.77778	0.9915	5.55556	0.7606	5.77778	0.894	8.33333	0.8708	8.66667	0.7855	14.0556	0.9952	14.0556	0.5902	17.5694	1.127	17.5694	0.348	--	--	--	--
14.4444	1.077	14.4444	0.5696	0.69444	0.5015	0.69444	1.101	2.08333	0.5643	2.08333	1.057	2.77778	0.6401	2.77778	0.9914	5.55556	0.7609	5.77778	0.8939	8.33333	0.8711	8.66667	0.7853	14.1111	0.9956	14.1111	0.5896	17.6389	1.127	17.6389	0.347	--	--	--	--
14.4444	1.077	14.4444	0.5699	0.69444	0.5015	0.69444	1.101	2.08333	0.5644	2.08333	1.057	2.77778	0.6402	2.77778	0.9914	5.55556	0.7612	5.77778	0.8938	8.33333	0.8715	8.66667	0.7852	14.1667	0.9961	14.1667	0.5892	17.7083	1.128	17.7083	0.346	--	--	--	--
14.4444	1.077	14.4444	0.5702	0.69444	0.5016	0.69444	1.101	2.08333	0.5646	2.08333	1.057	2.77778	0.6404	2.77778	0.9913	5.55556	0.7614	5.77778	0.8937	8.66667	0.8717	8.66667	0.785	14.2222	0.9965	14.2222	0.5887	17.7778	1.128	17.7778	0.345	--	--	--	--
14.4444	1.077	14.4444	0.5705	0.69444	0.5018	0.69444	1.101	2.08333	0.5647	2.08333	1.057	2.77778	0.6405	2.77778	0.9912	5.55556	0.7616	5.77778	0.8936	8.66667	0.8721	8.66667	0.7848	14.2778	0.997	14.2778	0.5881	17.8472	1.129	17.8472	0.3441	--	--	--	--
14.4444	1.077	14.4444	0.5708	0.72222	0.5019	0.69444	1.101	2.08333	0.5648	2.08333	1.057	2.77778	0.6407	2.77778	0.9912	5.55556	0.7619	5.77778	0.8935	8.66667	0.8724	8.66667	0.7846	14.3333	0.9974	14.3333	0.5877	17.9167	1.129	17.9167	0.3431	--	--	--	--
14.4444	1.076	14.4444	0.5711	0.72222	0.502	0.69444	1.1	2.08333	0.5649	2.08333	1.057	2.77778	0.6408	2.77778	0.9911	5.55556	0.7622	5.77778	0.8934	8.66667	0.8727	8.66667	0.7844	14.3889	0.9978	14.3889	0.5872	17.9861	1.13	17.9861	0.342	--	--	--	--
14.4444	1.076	14.4444	0.5714	0.72222	0.5021	0.69444	1.1	2.08333	0.565	2.08333	1.057	2.77778	0.641	2.88889	0.991	5.77778	0.7624	5.77778	0.8933	8.66667	0.873	8.66667	0.7843	14.4444	0.9983	14.4444	0.5867	18.0556	1.13	18.0556	0.341	--	--	--	--
14.4444	1.076	15	0.5718	0.72222	0.5022	0.72222	1.1	2.08333	0.5651	2.08333	1.057	2.88889	0.6411	2.88889	0.9909	5.77778	0.7626	5.77778	0.8932	8.66667	0.8733	8.66667	0.7841	14.5	0.9987	14.5	0.5862	18.125	1.131	18.125	0.34	--	--	--	--
14.4444	1.076	15	0.5721	0.72222	0.5023	0.72222	1.1	2.08333	0.5653	2.08333	1.057	2.88889	0.6413	2.88889	0.9908	5.77778	0.7629	6	0.8931	8.66667	0.8737	9	0.7839	14.5556	0.9992	14.5556	0.5857	18.1944	1.131	18.1944	0.339	--	--	--	--
15	1.076	15	0.5724	0.72222	0.5024	0.72222	1.1	2.08333	0.5654	2.08333	1.057	2.88889	0.6414	2.88889	0.9907	5.77778	0.7632	6	0.893	8.66667	0.874	9	0.7837	14.6111	0.9996	14.6111	0.5852	18.2639	1.132	18.2639	0.3379	--	--	--	--
15	1.076	15	0.5727	0.72222	0.5025	0.72222	1.1	2.08333	0.5655	2.08333	1.057	2.88889	0.6415	2.88889	0.9907	5.77778	0.7634	6	0.8929	8.66667	0.8743	9	0.7835	14.6667	1	14.6667	0.5848	18.3333	1.132	18.3333	0.3369	--	--	--	--
15	1.076	15	0.573	0.72222	0.5026	0.72222	1.1	2.08333	0.5656	2.08333	1.057	2.88889	0.6417	2.88889	0.9906	5.77778	0.7637	6	0.8928	8.66667	0.8746	9	0.7834	14.7222	1	14.7222	0.5843	18.4028	1.133	18.4028	0.3359	--	--	--	--
15	1.075	15	0.5733	0.72222	0.5027	0.72222	1.1	2.08333	0.5657	2.08333	1.057	2.88889	0.6418	2.88889	0.9905	5.77778	0.7639	6	0.8927	9	0.8749	9	0.7832	14.7778	1.001	14.7778	0.5838	18.4722	1.133	18.4722	0.3348	--	--	--	--
15	1.075	15	0.5736	0.72222	0.5028	0.72222	1.1	2.08333	0.5659	2.08333	1.056	2.88889	0.642	2.88889	0.9904	5.77778	0.7641	6	0.8926	9	0.8752	9	0.783	14.8333	1.001	14.8333	0.5833	18.5417	1.134	18.5417	0.3338	--	--	--	--
15	1.075	15	0.5739	0.75	0.5029	0.72222	1.1	2.08333	0.566	2.5	1.056	2.88889	0.6421	2.88889	0.9904	5.77778	0.7644	6	0.8925	9	0.8755	9	0.7828	14.8889	1.002	14.8889	0.5828	18.6111	1.134	18.6111	0.3328	--	--	--	--
15	1.075	15	0.5742	0.75	0.503	0.72222	1.1	2.08333	0.5661	2.5	1.056	2.88889	0.6423	2.88889	0.9903	5.77778	0.7646	6	0.8924	9	0.8758	9	0.7827	14.9444	1.002	14.9444	0.5823	18.6806	1.135	18.6806	0.3317	--	--	--	--
15	1.075	15	0.5745	0.75	0.5031	0.72222	1.1	2.08333	0.5662	2.5	1.056	2.88889	0.6424	3	0.9902	6	0.7649	6	0.8923	9	0.8761	9	0.7825	15	1.003	15	0.5819	18.75	1.135	18.75	0.3307	--	--	--	--
15	1.075	15.5556	0.5748	0.75	0.5032	0.75	1.1	2.08333	0.5663	2.5	1.056	3	0.6426	3	0.9901	6	0.7651	6	0.8922	9	0.8764	9	0.7823	15.0556	1.003	15.0556	0.5814	18.8194	1.136	18.8194	0.3296	--	--	--	--
15	1.075	15.5556	0.5751	0.75	0.5033	0.75	1.1	2.08333	0.5664	2.5	1.056	3	0.6427	3	0.99	6	0.7654	6.22222	0.8921	9	0.8768	9.33333	0.7822	15.1111	1.004	15.1111	0.5809	18.8889	1.136	18.8889	0.3285	--	--	--	--
15.5556	1.075	15.5556	0.5754	0.75	0.5034	0.75	1.1	2.08333	0.5666	2.5	1.056	3	0.6428	3	0.99	6	0.7656	6.22222	0.892	9	0.877	9.33333	0.782	15.1667	1.004	15.1667	0.5804	18.9583	1.137	18.9583	0.3274	--	--	--	--
15.5556	1.074	15.5556	0.5757	0.75	0.5035	0.75	1.099	2.08333	0.5667	2.5	1.056	3	0.643	3	0.9899	6	0.7659	6.22222	0.8919	9	0.8773	9.33333	0.7818	15.2222	1.004	15.2222	0.5799	19.0278	1.137	19.0278	0.3264	--	--	--	--
15.5556	1.074	15.5556	0.576	0.75	0.5036	0.75	1.099	2.08333	0.5668	2.5	1.056	3	0.6431	3	0.9898	6	0.7662	6.22222	0.8919	9	0.8776	9.33333	0.7817	15.2778	1.005	15.2778	0.5795	19.0972	1.138	19.0972	0.3253	--	--	--	--
15.5556	1.074	15.5556	0.5764	0.75	0.5036	0.75	1.099	2.08333	0.5669	2.5	1.056	3	0.6433	3	0.9897	6	0.7664	6.22222	0.8918	9.33333	0.8779	9.33333	0.7815	15.3333	1.005	15.3333	0.579	19.1667	1.138	19.1667	0.3242	--	--	--	--
15.5556	1.074	15.5556	0.5767	0.75	0.5038	0.75	1.099	2.08333	0.567	2.5	1.056	3	0.6434	3	0.9897	6	0.7666	6.22222	0.8917	9.33333	0.8783	9.33333	0.7813	15.3889	1.006	15.3889	0.5785	19.2361	1.139	19.2361	0.3232	--	--	--	--
15.5556	1.074	15.5556	0.577	0.77778	0.5039	0.75	1.099	2.08333	0.5671	2.5	1.056	3	0.6435	3	0.9896	6	0.7669	6.22222	0.8916	9.33333	0.8786	9.33333	0.7811	15.4444	1.006	15.4444	0.578	19.3056	1.139	19.3056	0.3221	--	--	--	--
15.5556	1.074	15.5556	0.5773	0.77778	0.5039	0.75	1.099	2.08333	0.5673	2.5	1.056	3	0.6437	3	0.9895	6	0.7671	6.22222	0.8915	9.33333	0.8789	9.33333	0.7809	15.5	1.007	15.5	0.5776	19.375	1.14	19.375	0.321	--	--	--	--
15.5556	1.074	15.5556	0.5776	0.77778	0.504	0.75	1.099	2.08333	0.5674	2.5	1.055	3	0.6438	3.11111	0.9895	6.22222	0.7673	6.22222	0.8914	9.33333	0.8792	9.33333	0.7808	15.5556	1.007	15.5556	0.5771	19.4444	1.14	19.4444	0.3199	--	--	--	--
15.5556	1.073	16.1111	0.5779	0.77778	0.5041	0.77778	1.099	2.08333	0.5675	2.5	1.055	3.11111	0.644	3.11111	0.9894	6.22222	0.7676	6.22222	0.8913	9.33333	0.8795	9.33333	0.7806	15.6111	1.007	15.6111	0.5766	19.5139	1.141	19.5139	0.3187	--	--	--	--
15.5556	1.073	16.1111	0.5783	0.77778	0.5042	0.77778	1.099	2.5	0.5676	2.5	1.055	3.11111	0.6441	3.11111	0.9893	6.22222	0.7678	6.44444	0.8912	9.33333	0.8798	9.66667	0.7804	15.6667	1.008	15.6667	0.5761	19.5833	1.141	19.5833	0.3176	--	--	--	--
16.1111	1.073	16.1111	0.5786	0.77778	0.5043	0.77778	1.099	2.5	0.5677	2.5	1.055	3.11111	0.6442	3.11111	0.9892	6.22222	0.768	6.44444	0.8911	9.33333	0.8802	9.66667	0.7803	15.7222	1.008	15.7222	0.5757	19.6528	1.142	19.6528	0.3165	--	--	--	--
16.1111	1.073	16.1111	0.5789	0.77778	0.5044	0.77778	1.099	2.5	0.5678	2.5	1.055	3.11111	0.6444	3.11111	0.9891	6.22222	0.7683	6.44444	0.891	9.33333	0.8805	9.66667	0.7801	15.7778	1.009	15.7778	0.5752	19.7222	1.142	19.7222	0.3154	--	--	--	--
16.1111	1.073	16.1111	0.5792	0.77778	0.5045	0.77778	1.099	2.5	0.5679	2.5	1.055	3.11111	0.6445	3.11111	0.9891	6.22222	0.7686	6.44444	0.8909	9.33333	0.8808	9.66667	0.7799	15.8333	1.009	15.8333	0.5747	19.7917	1.143	19.7917	0.3142	--	--	--	--
16.1111	1.073	16.1111	0.5795	0.77778	0.5045	0.77778	1.099	2.5	0.568	2.5	1.055	3.11111	0.6447	3.11111	0.989	6.22222	0.7688	6.44444	0.8909	9.66667	0.8811	9.66667	0.7797	15.8889	1.01	15.8889	0.5742	19.8611	1.143	19.8611	0.3131	--	--	--	--
16.1111	1.073	16.1111	0.5799	0.77778	0.5047	0.77778	1.099	2.5	0.5682	2.5	1.055	3.11111	0.6448	3.11111	0.9889	6.22222	0.769	6.44444	0.8908	9.66667	0.8814	9.66667	0.7795	15.9444	1.01	15.9444	0.5737	19.9306	1.144	19.9306	0.3121	--	--	--	--
16.1111	1.073	16.1111	0.5802	0.80556	0.5047	0.77778	1.099	2.5	0.5683	2.5	1.055	3.11111	0.6449	3.11111	0.9889	6.22222	0.7693	6.44444	0.8906	9.66667	0.8817	9.66667	0.7794	16	1.01	16	0.5733	20	1.144	20	0.3109	--	--	--	--
16.1111	1.072	16.1111	0.5805	0.80556	0.5048	0.77778	1.098	2.5	0.5684	2.5	1.055	3.11111	0.6451	3.11111	0.9888	6.22222	0.7695	6.44444	0.8905	9.66667	0.882	9.66667	0.7792	16.0556	1.011	16.0556	0.5727	20.0694	1.145	20.0694	0.3098	--	--	--	--
16.1111	1.072	16.1111	0.5808	0.80556	0.5049	0.77778	1.098	2.5	0.5685	2.5	1.055	3.11111	0.6452	3.22222	0.9887	6.44444	0.7697	6.44444	0.8904	9.66667	0.8823	9.66667	0.7791	16.1111	1.011	16.1111	0.5723	20.1389	1.145	20.1389	0.3086	--	--	--	--
16.1111	1.072	16.6667	0.5812	0.80556	0.505	0.80556	1.098	2.5	0.5686	2.5	1.055	3.22222	0.6453	3.22222	0.9887	6.44444	0.77	6.44444	0.8904	9.66667	0.8825	9.66667	0.7789	16.1667	1.012	16.1667	0.5718	20.2083	1.146	20.2083	0.3072	--	--	--	--
16.1111	1.072	16.6667	0.5815	0.80556	0.5051	0.80556	1.098	2.5	0.5687	2.5	1.055	3.22222	0.6455	3.22222	0.9886	6.44444	0.7702	6.66667	0.8903	9.66667	0.8828	10	0.7787	16.2222	1.012	16.2222	0.5714	20.2778	1.146	20.2778	0.3061	--	--	--	--
16.6667	1.072	16.6667	0.5818	0.80556	0.5052	0.80556	1.098	2.5	0.5688	2.5	1.055	3.22222	0.6456	3.22222	0.9885	6.44444	0.7705	6.66667	0.8902	9.66667	0.883	10	0.7785	16.2778	1.013	16.2778	0.5709	20.3472	1.147	20.3472	0.3049	--	--	--	--
16.6667	1.072	16.6667	0.5821	0.80556	0.5053	0.80556	1.098	2.5	0.5689	2.5	1.054	3.22222	0.6457	3.22222	0.9884	6.44444	0.7707	6.66667	0.8901	9.66667	0.8832	10	0.7783	16.3333	1.013	16.3333	0.5704	20.4167	1.147	20.4167	0.3038	--	--	--	--
16.6667	1.072	16.6667	0.5825	0.80556	0.5053	0.80556	1.098	2.5	0.5691	2.5	1.054	3.22222	0.6459	3.22222	0.9883	6.44444	0.7709	6.66667	0.89	9.66667	0.8835	10	0.7782	16.3889	1.013	16.3889	0.5699	20.4861	1.148	20.4861	0.3026	--	--	--	--
16.6667	1.071	16.6667	0.5828	0.80556	0.5054	0.80556	1.098	2.5	0.5691	2.5	1.054	3.22222	0.646	3.22222	0.9883	6.44444	0.7712	6.66667	0.8899	10	0.8836	10	0.778	16.4444	1.014	16.4444	0.5694	20.5556	1.148	20.5556	0.3014	--	--	--	--
16.6667	1.071	16.6667	0.5831	0.80556	0.5056	0.80556	1.098	2.5	0.5693	2.5	1.054	3.22222	0.6462	3.22222	0.9882	6.44444	0.7714	6.66667	0.8898	10	0.8839	10	0.7778	16.5	1.014	16.5	0.5689	20.625	1.149	20.625	0.3003	--	--	--	--
16.6667	1.071	16.6667	0.5835	0.83333	0.5056	0.80556	1.098	2.5	0.5694	2.5	1.054	3.22222	0.6463	3.22222	0.9882	6.44444	0.7716	6.66667	0.8897	10	0.8841	10	0.7777	16.5556	1.015	16.5556	0.5685	20.6944	1.149	20.6944	0.2991	--	--	--	--
16.6667	1.071	16.6667	0.5838	0.83333	0.5057	0.80556	1.098	2.5	0.5695	2.5	1.054	3.22222	0.6465	3.22222	0.9881	6.44444	0.7719	6.66667	0.8896	10	0.8843	10	0.7775	16.6111	1.015	16.6111	0.568	20.7639	1.15	20.7639	0.2978	--	--	--	--
16.6667	1.071	16.6667	0.5841	0.83333	0.5058	0.80556	1.098	2.5	0.5696	2.5	1.054	3.22222	0.6466	3.33333	0.988	6.66667	0.7721	6.66667	0.8895	10	0.8846	10	0.7773	16.6667	1.016	16.6667	0.5675	20.8333	1.15	20.8333	0.2966	--	--	--	--
16.6667	1.071	17.2222	0.5845	0.83333	0.5059	0.83333	1.098	2.5	0.5697	2.5	1.054	3.33333	0.6467	3.33333	0.988	6.66667	0.7723	6.66667	0.8895	10	0.8848	10	0.7771	16.7222	1.016	16.7222	0.567	20.9028	1.151	20.9028	0.2954	--	--	--	--
16.6667	1.071	17.2222	0.5848	0.83333	0.506	0.83333	1.098	2.5	0.5698	2.5	1.054	3.33333	0.6469	3.33333	0.9879	6.66667	0.7726	6.88889	0.8894	10	0.8851	10.3333	0.7769	16.7778	1.016	16.7778	0.5665	20.9722	1.151	20.9722	0.2941	--	--	--	--
17.2222	1.071	17.2222	0.5852	0.83333	0.506	0.83333	1.098	2.5	0.5699	2.5	1.054	3.33333	0.647	3.33333	0.9878	6.66667	0.7728	6.88889	0.8893	10	0.8853	10.3333	0.7768	16.8333	1.017	16.8333	0.5661	21.0417	1.151	21.0417	0.2929	--	--	--	--
17.2222	1.07	17.2222	0.5855	0.83333	0.5061	0.83333	1.098	2.5	0.57	2.5	1.054	3.33333	0.6471	3.33333	0.9877	6.66667	0.773	6.88889	0.8892	10	0.8856	10.3333	0.7766	16.8889	1.017	16.8889	0.5656	21.1111	1.152	21.1111	0.2917	--	--	--	--
17.2222	1.07	17.2222	0.5858	0.83333	0.5062	0.83333	1.097	2.5	0.5701	2.5	1.054	3.33333	0.6473	3.33333	0.9877	6.66667	0.7732	6.88889	0.8891	10	0.8859	10.3333	0.7764	16.9444	1.018	16.9444	0.5651	21.1806	1.152	21.1806	0.2905	--	--	--	--
17.2222	1.07	17.2222	0.5862	0.83333	0.5063	0.83333	1.097	2.5	0.5703	2.5	1.054	3.33333	0.6474	3.33333	0.9876	6.66667	0.7734	6.88889	0.889	10.3333	0.8861	10.3333	0.7762	17	1.018	17	0.5646	21.25	1.153	21.25	0.2892	--	--	--	--
17.2222	1.07	17.2222	0.5865	0.83333	0.5064	0.83333	1.097	2.5	0.5704	2.5	1.054	3.33333	0.6475	3.33333	0.9875	6.66667	0.7736	6.88889	0.8889	10.3333	0.8864	10.3333	0.7761	17.0556	1.019	17.0556	0.5642	21.3194	1.153	21.3194	0.288	--	--	--	--
17.2222	1.07	17.2222	0.5869	0.86111	0.5064	0.83333	1.097	2.5	0.5705	2.5	1.053	3.33333	0.6477	3.33333	0.9875	6.66667	0.7739	6.88889	0.8888	10.3333	0.8866	10.3333	0.7759	17.1111	1.019	17.1111	0.5637	21.3889	1.154	21.3889	0.2867	--	--	--	--
17.2222	1.07	17.2222	0.5872	0.86111	0.5065	0.83333	1.097	2.5	0.5706	2.5	1.053	3.33333	0.6478	3.33333	0.9874	6.66667	0.7741	6.88889	0.8887	10.3333	0.8869	10.3333	0.7757	17.1667	1.019	17.1667	0.5632	21.4583	1.154	21.4583	0.2854	--	--	--	--
17.2222	1.07	17.2222	0.5876	0.86111	0.5066	0.83333	1.097	2.5	0.5707	2.5	1.053	3.33333	0.6479	3.44444	0.9873	6.88889	0.7743	6.88889	0.8886	10.3333	0.8872	10.3333	0.7755	17.2222	1.02	17.2222	0.5627	21.5278	1.155	21.5278	0.284	--	--	--	--
17.2222	1.069	17.7778	0.5879	0.86111	0.5067	0.86111	1.097	2.5	0.5708	2.5	1.053	3.44444	0.648	3.44444	0.9873	6.88889	0.7745	6.88889	0.8885	10.3333	0.8874	10.3333	0.7753	17.2778	1.02	17.2778	0.5622	21.5972	1.155	21.5972	0.2828	--	--	--	--
17.2222	1.069	17.7778	0.5883	0.86111	0.5068	0.86111	1.097	2.5	0.5709	2.5	1.053	3.44444	0.6482	3.44444	0.9872	6.88889	0.7747	7.11111	0.8885	10.3333	0.8877	10.6667	0.7752	17.3333	1.021	17.3333	0.5618	21.6667	1.156	21.6667	0.2815	--	--	--	--
17.7778	1.069	17.7778	0.5887	0.86111	0.5068	0.86111	1.097	2.5	0.571	2.5	1.053	3.44444	0.6483	3.44444	0.9871	6.88889	0.775	7.11111	0.8883	10.3333	0.888	10.6667	0.775	17.3889	1.021	17.3889	0.5613	21.7361	1.156	21.7361	0.2802	--	--	--	--
17.7778	1.069	17.7778	0.589	0.86111	0.5069	0.86111	1.097	2.5	0.5711	2.5	1.053	3.44444	0.6484	3.44444	0.987	6.88889	0.7752	7.11111	0.8883	10.3333	0.8882	10.6667	0.7748	17.4444	1.022	17.4444	0.5608	21.8056	1.157	21.8056	0.2789	--	--	--	--
17.7778	1.069	17.7778	0.5894	0.86111	0.507	0.86111	1.097	2.5	0.5712	2.5	1.053	3.44444	0.6486	3.44444	0.987	6.88889	0.7754	7.11111	0.8882	10.3333	0.8885	10.6667	0.7747	17.5	1.022	17.5	0.5603	21.875	1.157	21.875	0.2776	--	--	--	--
17.7778	1.069	17.7778	0.5897	0.86111	0.5071	0.86111	1.097	2.5	0.5713	2.5	1.053	3.44444	0.6487	3.44444	0.9869	6.88889	0.7756	7.11111	0.8881	10.6667	0.8888	10.6667	0.7745	17.5556	1.022	17.5556	0.5598	21.9444	1.158	21.9444	0.2762	--	--	--	--
17.7778	1.069	17.7778	0.5901	0.86111	0.5071	0.86111	1.097	2.5	0.5714	2.5	1.053	3.44444	0.6488	3.44444	0.9868	6.88889	0.7758	7.11111	0.888	10.6667	0.889	10.6667	0.7743	17.6111	1.023	17.6111	0.5593	22.0139	1.158	22.0139	0.2749	--	--	--	--
17.7778	1.069	17.7778	0.5905	0.88889	0.5072	0.86111	1.097	2.5	0.5715	2.91667	1.053	3.44444	0.649	3.44444	0.9868	6.88889	0.7761	7.11111	0.8879	10.6667	0.8893	10.6667	0.7742	17.6667	1.023	17.6667	0.5588	22.0833	1.158	22.0833	0.2736	--	--	--	--
17.7778	1.068	17.7778	0.5908	0.88889	0.5073	0.86111	1.097	2.5	0.5716	2.91667	1.053	3.44444	0.6491	3.44444	0.9867	6.88889	0.7763	7.11111	0.8878	10.6667	0.8896	10.6667	0.774	17.7222	1.024	17.7222	0.5583	22.1528	1.159	22.1528	0.2721	--	--	--	--
17.7778	1.068	17.7778	0.5912	0.88889	0.5074	0.86111	1.097	2.5	0.5717	2.91667	1.053	3.44444	0.6493	3.55556	0.9867	7.11111	0.7765	7.11111	0.8877	10.6667	0.8899	10.6667	0.7738	17.7778	1.024	17.7778	0.5578	22.2222	1.159	22.2222	0.2708	--	--	--	--
17.7778	1.068	18.3333	0.5916	0.88889	0.5074	0.88889	1.097	2.5	0.5718	2.91667	1.053	3.55556	0.6494	3.55556	0.9866	7.11111	0.7767	7.11111	0.8877	10.6667	0.8902	10.6667	0.7736	17.8333	1.024	17.8333	0.5574	22.2917	1.16	22.2917	0.2693	--	--	--	--
17.7778	1.068	18.3333	0.5919	0.88889	0.5075	0.88889	1.096	2.5	0.5719	2.91667	1.053	3.55556	0.6495	3.55556	0.9865	7.11111	0.777	7.33333	0.8876	10.6667	0.8904	11	0.7734	17.8889	1.025	17.8889	0.5569	22.3611	1.16	22.3611	0.2679	--	--	--	--
18.3333	1.068	18.3333	0.5923	0.88889	0.5076	0.88889	1.096	2.5	0.572	2.91667	1.052	3.55556	0.6497	3.55556	0.9864	7.11111	0.7772	7.33333	0.8875	10.6667	0.8907	11	0.7733	17.9444	1.025	17.9444	0.5565	22.4306	1.161	22.4306	0.2665	--	--	--	--
18.3333	1.068	18.3333	0.5927	0.88889	0.5077	0.88889	1.096	2.5	0.5721	2.91667	1.052	3.55556	0.6498	3.55556	0.9864	7.11111	0.7774	7.33333	0.8874	10.6667	0.891	11	0.7731	18	1.026	18	0.556	22.5	1.161	22.5	0.2651	--	--	--	--
18.3333	1.068	18.3333	0.5931	0.88889	0.5078	0.88889	1.096	2.5	0.5722	2.91667	1.052	3.55556	0.6499	3.55556	0.9863	7.11111	0.7776	7.33333	0.8873	10.6667	0.8913	11	0.7729	18.0556	1.026	18.0556	0.5555	22.5694	1.162	22.5694	0.2637	--	--	--	--
18.3333	1.068	18.3333	0.5934	0.88889	0.5078	0.88889	1.096	2.5	0.5723	2.91667	1.052	3.55556	0.65	3.55556	0.9862	7.11111	0.7778	7.33333	0.8872	11	0.8915	11	0.7727	18.1111	1.027	18.1111	0.555	22.6389	1.162	22.6389	0.2623	--	--	--	--
18.3333	1.067	18.3333	0.5938	0.88889	0.5079	0.88889	1.096	2.5	0.5724	2.91667	1.052	3.55556	0.6501	3.55556	0.9862	7.11111	0.778	7.33333	0.8871	11	0.8918	11	0.7726	18.1667	1.027	18.1667	0.5545	22.7083	1.163	22.7083	0.2609	--	--	--	--
18.3333	1.067	18.3333	0.5942	0.91667	0.508	0.88889	1.096	2.5	0.5725	2.91667	1.052	3.55556	0.6503	3.55556	0.9861	7.11111	0.7783	7.33333	0.887	11	0.892	11	0.7724	18.2222	1.027	18.2222	0.5541	22.7778	1.163	22.7778	0.2594	--	--	--	--
18.3333	1.067	18.3333	0.5946	0.91667	0.5081	0.88889	1.096	2.5	0.5726	2.91667	1.052	3.55556	0.6504	3.55556	0.9861	7.11111	0.7784	7.33333	0.8869	11	0.8923	11	0.7722	18.2778	1.028	18.2778	0.5536	22.8472	1.163	22.8472	0.2579	--	--	--	--
18.3333	1.067	18.3333	0.595	0.91667	0.5082	0.88889	1.096	2.5	0.5728	2.91667	1.052	3.55556	0.6505	3.66667	0.986	7.33333	0.7787	7.33333	0.8869	11	0.8926	11	0.772	18.3333	1.028	18.3333	0.5531	22.9167	1.164	22.9167	0.2564	--	--	--	--
18.3333	1.067	18.8889	0.5954	0.91667	0.5082	0.91667	1.096	2.5	0.5728	2.91667	1.052	3.66667	0.6507	3.66667	0.9859	7.33333	0.7789	7.33333	0.8868	11	0.8928	11	0.7719	18.3889	1.029	18.3889	0.5526	22.9861	1.164	22.9861	0.2549	--	--	--	--
18.3333	1.067	18.8889	0.5957	0.91667	0.5083	0.91667	1.096	2.5	0.5729	2.91667	1.052	3.66667	0.6508	3.66667	0.9859	7.33333	0.7791	7.55556	0.8867	11	0.8931	11.3333	0.7717	18.4444	1.029	18.4444	0.5521	23.0556	1.165	23.0556	0.2534	--	--	--	--
18.8889	1.067	18.8889	0.5961	0.91667	0.5083	0.91667	1.096	2.91667	0.573	2.91667	1.052	3.66667	0.6509	3.66667	0.9858	7.33333	0.7793	7.55556	0.8866	11	0.8934	11.3333	0.7715	18.5	1.029	18.5	0.5516	23.125	1.165	23.125	0.2518	--	--	--	--
18.8889	1.066	18.8889	0.5965	0.91667	0.5084	0.91667	1.096	2.91667	0.5731	2.91667	1.052	3.66667	0.651	3.66667	0.9858	7.33333	0.7796	7.55556	0.8865	11	0.8937	11.3333	0.7713	18.5556	1.03	18.5556	0.551	23.1944	1.166	23.1944	0.2503	--	--	--	--
18.8889	1.066	18.8889	0.5969	0.91667	0.5085	0.91667	1.096	2.91667	0.5732	2.91667	1.052	3.66667	0.6512	3.66667	0.9857	7.33333	0.7798	7.55556	0.8864	11	0.8939	11.3333	0.7712	18.6111	1.03	18.6111	0.5506	23.2639	1.166	23.2639	0.2487	--	--	--	--
18.8889	1.066	18.8889	0.5973	0.91667	0.5086	0.91667	1.096	2.91667	0.5733	2.91667	1.052	3.66667	0.6513	3.66667	0.9857	7.33333	0.78	7.55556	0.8864	11.3333	0.8942	11.3333	0.771	18.6667	1.031	18.6667	0.5501	23.3333	1.167	23.3333	0.2471	--	--	--	--
18.8889	1.066	18.8889	0.5977	0.91667	0.5086	0.91667	1.096	2.91667	0.5734	2.91667	1.052	3.66667	0.6514	3.66667	0.9856	7.33333	0.7802	7.55556	0.8863	11.3333	0.8945	11.3333	0.7708	18.7222	1.031	18.7222	0.5496	23.4028	1.167	23.4028	0.2456	--	--	--	--
18.8889	1.066	18.8889	0.5981	0.94444	0.5087	0.91667	1.096	2.91667	0.5735	2.91667	1.051	3.66667	0.6516	3.66667	0.9855	7.33333	0.7804	7.55556	0.8862	11.3333	0.8948	11.3333	0.7706	18.7778	1.031	18.7778	0.5492	23.4722	1.167	23.4722	0.2441	--	--	--	--
18.8889	1.066	18.8889	0.5985	0.94444	0.5088	0.91667	1.096	2.91667	0.5736	2.91667	1.051	3.66667	0.6517	3.66667	0.9855	7.33333	0.7807	7.55556	0.8861	11.3333	0.895	11.3333	0.7705	18.8333	1.032	18.8333	0.5487	23.5417	1.168	23.5417	0.2424	--	--	--	--
18.8889	1.066	18.8889	0.5989	0.94444	0.5089	0.91667	1.095	2.91667	0.5737	2.91667	1.051	3.66667	0.6518	3.77778	0.9853	7.55556	0.7808	7.55556	0.886	11.3333	0.8953	11.3333	0.7703	18.8889	1.032	18.8889	0.5482	23.6111	1.168	23.6111	0.2408	--	--	--	--
18.8889	1.066	19.4444	0.5994	0.94444	0.509	0.94444	1.095	2.91667	0.5738	2.91667	1.051	3.77778	0.6519	3.77778	0.9853	7.55556	0.7811	7.55556	0.8859	11.3333	0.8955	11.3333	0.7701	18.9444	1.033	18.9444	0.5477	23.6806	1.169	23.6806	0.2391	--	--	--	--
18.8889	1.065	19.4444	0.5998	0.94444	0.509	0.94444	1.095	2.91667	0.5739	2.91667	1.051	3.77778	0.652	3.77778	0.9852	7.55556	0.7813	7.77778	0.8858	11.3333	0.8958	11.6667	0.7699	19	1.033	19	0.5473	23.75	1.169	23.75	0.2374	--	--	--	--
19.4444	1.065	19.4444	0.6002	0.94444	0.5091	0.94444	1.095	2.91667	0.574	2.91667	1.051	3.77778	0.6522	3.77778	0.9852	7.55556	0.7815	7.77778	0.8857	11.3333	0.8961	11.6667	0.7698	19.0556	1.033	19.0556	0.5468	23.8194	1.17	23.8194	0.2358	--	--	--	--
19.4444	1.065	19.4444	0.6006	0.94444	0.5092	0.94444	1.095	2.91667	0.5741	2.91667	1.051	3.77778	0.6523	3.77778	0.9851	7.55556	0.7818	7.77778	0.8857	11.3333	0.8963	11.6667	0.7696	19.1111	1.034	19.1111	0.5464	23.8889	1.17	23.8889	0.234	--	--	--	--
19.4444	1.065	19.4444	0.601	0.94444	0.5093	0.94444	1.095	2.91667	0.5742	2.91667	1.051	3.77778	0.6524	3.77778	0.985	7.55556	0.782	7.77778	0.8856	11.3333	0.8966	11.6667	0.7694	19.1667	1.034	19.1667	0.5458	23.9583	1.171	23.9583	0.2324	--	--	--	--
19.4444	1.065	19.4444	0.6014	0.94444	0.5093	0.94444	1.095	2.91667	0.5743	2.91667	1.051	3.77778	0.6526	3.77778	0.985	7.55556	0.7822	7.77778	0.8855	11.6667	0.8969	11.6667	0.7692	19.2222	1.035	19.2222	0.5453	24.0278	1.171	24.0278	0.2306	--	--	--	--
19.4444	1.065	19.4444	0.6019	0.94444	0.5094	0.94444	1.095	2.91667	0.5744	2.91667	1.051	3.77778	0.6527	3.77778	0.9849	7.55556	0.7825	7.77778	0.8854	11.6667	0.8971	11.6667	0.7691	19.2778	1.035	19.2778	0.5449	24.0972	1.171	24.0972	0.229	--	--	--	--
19.4444	1.065	19.4444	0.6023	0.97222	0.5095	0.94444	1.095	2.91667	0.5745	2.91667	1.051	3.77778	0.6528	3.77778	0.9848	7.55556	0.7827	7.77778	0.8853	11.6667	0.8974	11.6667	0.7689	19.3333	1.035	19.3333	0.5444	24.1667	1.172	24.1667	0.2273	--	--	--	--
19.4444	1.065	19.4444	0.6027	0.97222	0.5095	0.94444	1.095	2.91667	0.5746	2.91667	1.051	3.77778	0.6529	3.77778	0.9848	7.55556	0.7829	7.77778	0.8852	11.6667	0.8977	11.6667	0.7687	19.3889	1.036	19.3889	0.5439	24.2361	1.172	24.2361	0.2254	--	--	--	--
19.4444	1.064	19.4444	0.6032	0.97222	0.5096	0.94444	1.095	2.91667	0.5747	2.91667	1.051	3.77778	0.6531	3.88889	0.9847	7.77778	0.7831	7.77778	0.8851	11.6667	0.8979	11.6667	0.7685	19.4444	1.036	19.4444	0.5434	24.3056	1.173	24.3056	0.2236	--	--	--	--
19.4444	1.064	20	0.6036	0.97222	0.5097	0.97222	1.095	2.91667	0.5748	2.91667	1.051	3.88889	0.6532	3.88889	0.9847	7.77778	0.7834	7.77778	0.885	11.6667	0.8982	11.6667	0.7684	19.5	1.037	19.5	0.543	24.375	1.173	24.375	0.2217	--	--	--	--
19.4444	1.064	20	0.604	0.97222	0.5097	0.97222	1.095	2.91667	0.5749	2.91667	1.051	3.88889	0.6533	3.88889	0.9846	7.77778	0.7836	8	0.885	11.6667	0.8985	12	0.7682	19.5556	1.037	19.5556	0.5425	24.4444	1.174	24.4444	0.2199	--	--	--	--
20	1.064	20	0.6045	0.97222	0.5098	0.97222	1.095	2.91667	0.575	2.91667	1.051	3.88889	0.6534	3.88889	0.9845	7.77778	0.7838	8	0.8849	11.6667	0.8988	12	0.768	19.6111	1.038	19.6111	0.542	24.5139	1.174	24.5139	0.218	--	--	--	--
20	1.064	20	0.6049	0.97222	0.5099	0.97222	1.095	2.91667	0.5751	2.91667	1.05	3.88889	0.6535	3.88889	0.9845	7.77778	0.784	8	0.8848	11.6667	0.899	12	0.7678	19.6667	1.038	19.6667	0.5415	24.5833	1.174	24.5833	0.2161	--	--	--	--
20	1.064	20	0.6053	0.97222	0.5099	0.97222	1.095	2.91667	0.5752	2.91667	1.05	3.88889	0.6537	3.88889	0.9844	7.77778	0.7843	8	0.8847	11.6667	0.8993	12	0.7677	19.7222	1.038	19.7222	0.541	24.6528	1.175	24.6528	0.2142	--	--	--	--
20	1.064	20	0.6058	0.97222	0.51	0.97222	1.095	2.91667	0.5753	2.91667	1.05	3.88889	0.6538	3.88889	0.9844	7.77778	0.7845	8	0.8846	12	0.8995	12	0.7675	19.7778	1.039	19.7778	0.5406	24.7222	1.175	24.7222	0.2123	--	--	--	--
20	1.064	20	0.6062	0.97222	0.5101	0.97222	1.095	2.91667	0.5754	2.91667	1.05	3.88889	0.6539	3.88889	0.9843	7.77778	0.7847	8	0.8846	12	0.8998	12	0.7673	19.8333	1.039	19.8333	0.5401	24.7917	1.176	24.7917	0.2104	--	--	--	--
20	1.063	20	0.6067	1	0.5101	0.97222	1.095	2.91667	0.5754	2.91667	1.05	3.88889	0.654	3.88889	0.9842	7.77778	0.785	8	0.8844	12	0.9001	12	0.7671	19.8889	1.04	19.8889	0.5396	24.8611	1.176	24.8611	0.2085	--	--	--	--
20	1.063	20	0.6071	1	0.5102	0.97222	1.094	2.91667	0.5756	2.91667	1.05	3.88889	0.6542	3.88889	0.9842	7.77778	0.7852	8	0.8844	12	0.9003	12	0.7669	19.9444	1.04	19.9444	0.5391	24.9306	1.177	24.9306	0.2064	--	--	--	--
20	1.063	20	0.6076	1	0.5103	0.97222	1.094	2.91667	0.5756	2.91667	1.05	3.88889	0.6543	4	0.9841	8	0.7854	8	0.8843	12	0.9006	12	0.7668	20	1.04	20	0.5386	25	1.177	25	0.2044	--	--	--	--
20	1.063	20.5556	0.6081	1	0.5103	1	1.094	2.91667	0.5757	2.91667	1.05	4	0.6544	4	0.9841	8	0.7856	8	0.8842	12	0.9009	12	0.7666	20.0556	1.041	20.0556	0.5381	25.0694	1.177	25.0694	0.2023	--	--	--	--
20	1.063	20.5556	0.6085	1	0.5104	1	1.094	2.91667	0.5758	2.91667	1.05	4	0.6545	4	0.984	8	0.7858	8.22222	0.8841	12	0.9011	12.3333	0.7664	20.1111	1.041	20.1111	0.5377	25.1389	1.178	25.1389	0.2003	--	--	--	--
20.5556	1.063	20.5556	0.609	1	0.5105	1	1.094	2.91667	0.5759	2.91667	1.05	4	0.6547	4	0.9839	8	0.786	8.22222	0.8841	12	0.9014	12.3333	0.7662	20.1667	1.042	20.1667	0.5373	25.2083	1.178	25.2083	0.1981	--	--	--	--
20.5556	1.063	20.5556	0.6095	1	0.5106	1	1.094	2.91667	0.576	2.91667	1.05	4	0.6548	4	0.9839	8	0.7862	8.22222	0.884	12	0.9016	12.3333	0.7661	20.2222	1.042	20.2222	0.5368	25.2778	1.179	25.2778	0.196	--	--	--	--
20.5556	1.062	20.5556	0.6099	1	0.5106	1	1.094	2.91667	0.5761	2.91667	1.05	4	0.6549	4	0.9838	8	0.7863	8.22222	0.8839	12	0.9019	12.3333	0.7659	20.2778	1.042	20.2778	0.5362	25.3472	1.179	25.3472	0.1938	--	--	--	--
20.5556	1.062	20.5556	0.6104	1	0.5107	1	1.094	2.91667	0.5762	2.91667	1.05	4	0.6551	4	0.9838	8	0.7865	8.22222	0.8838	12.3333	0.9022	12.3333	0.7657	20.3333	1.043	20.3333	0.5358	25.4167	1.18	25.4167	0.1916	--	--	--	--
20.5556	1.062	20.5556	0.6109	1	0.5107	1	1.094	2.91667	0.5763	2.91667	1.05	4	0.6551	4	0.9837	8	0.7867	8.22222	0.8837	12.3333	0.9024	12.3333	0.7656	20.3889	1.043	20.3889	0.5353	25.4861	1.18	25.4861	0.1895	--	--	--	--
20.5556	1.062	20.5556	0.6114	1.02778	0.5108	1	1.094	2.91667	0.5764	3.33333	1.05	4	0.6553	4	0.9836	8	0.7869	8.22222	0.8836	12.3333	0.9028	12.3333	0.7653	20.4444	1.044	20.4444	0.5348	25.5556	1.18	25.5556	0.1873	--	--	--	--
20.5556	1.062	20.5556	0.6118	1.02778	0.5109	1	1.094	2.91667	0.5765	3.33333	1.05	4	0.6554	4	0.9836	8	0.7871	8.22222	0.8836	12.3333	0.903	12.3333	0.7652	20.5	1.044	20.5	0.5343	25.625	1.181	25.625	0.1849	--	--	--	--
20.5556	1.062	20.5556	0.6123	1.02778	0.5109	1	1.094	2.91667	0.5766	3.33333	1.049	4	0.6555	4.11111	0.9835	8.22222	0.7873	8.22222	0.8835	12.3333	0.9032	12.3333	0.765	20.5556	1.044	20.5556	0.5339	25.6944	1.181	25.6944	0.1826	--	--	--	--
20.5556	1.062	21.1111	0.6128	1.02778	0.511	1.02778	1.094	2.91667	0.5767	3.33333	1.049	4.11111	0.6557	4.11111	0.9835	8.22222	0.7875	8.22222	0.8834	12.3333	0.9035	12.3333	0.7648	20.6111	1.045	20.6111	0.5334	25.7639	1.182	25.7639	0.1802	--	--	--	--
20.5556	1.062	21.1111	0.6133	1.02778	0.5111	1.02778	1.094	2.91667	0.5768	3.33333	1.049	4.11111	0.6558	4.11111	0.9834	8.22222	0.7877	8.44444	0.8833	12.3333	0.9038	12.6667	0.7647	20.6667	1.045	20.6667	0.5329	25.8333	1.182	25.8333	0.1778	--	--	--	--
21.1111	1.061	21.1111	0.6138	1.02778	0.5112	1.02778	1.094	2.91667	0.5769	3.33333	1.049	4.11111	0.6559	4.11111	0.9833	8.22222	0.7879	8.44444	0.8832	12.3333	0.904	12.6667	0.7645	20.7222	1.046	20.7222	0.5324	25.9028	1.182	25.9028	0.1753	--	--	--	--
21.1111	1.061	21.1111	0.6143	1.02778	0.5112	1.02778	1.094	2.91667	0.5769	3.33333	1.049	4.11111	0.656	4.11111	0.9833	8.22222	0.7881	8.44444	0.8831	12.3333	0.9043	12.6667	0.7643	20.7778	1.046	20.7778	0.532	25.9722	1.183	25.9722	0.1728	--	--	--	--
21.1111	1.061	21.1111	0.6148	1.02778	0.5113	1.02778	1.094	2.91667	0.577	3.33333	1.049	4.11111	0.6561	4.11111	0.9832	8.22222	0.7883	8.44444	0.8831	12.3333	0.9045	12.6667	0.7641	20.8333	1.046	20.8333	0.5315	26.0417	1.183	26.0417	0.1704	--	--	--	--
21.1111	1.061	21.1111	0.6153	1.02778	0.5114	1.02778	1.094	2.91667	0.5771	3.33333	1.049	4.11111	0.6562	4.11111	0.9832	8.22222	0.7885	8.44444	0.883	12.6667	0.9048	12.6667	0.764	20.8889	1.047	20.8889	0.531	26.1111	1.184	26.1111	0.1678	--	--	--	--
21.1111	1.061	21.1111	0.6158	1.02778	0.5114	1.02778	1.094	2.91667	0.5772	3.33333	1.049	4.11111	0.6563	4.11111	0.9831	8.22222	0.7887	8.44444	0.8829	12.6667	0.9051	12.6667	0.7638	20.9444	1.047	20.9444	0.5305	26.1806	1.184	26.1806	0.1652	--	--	--	--
21.1111	1.061	21.1111	0.6163	1.05556	0.5116	1.02778	1.093	2.91667	0.5773	3.33333	1.049	4.11111	0.6565	4.11111	0.983	8.22222	0.7889	8.44444	0.8828	12.6667	0.9054	12.6667	0.7636	21	1.048	21	0.53	26.25	1.184	26.25	0.1626	--	--	--	--
21.1111	1.061	21.1111	0.6168	1.05556	0.5116	1.02778	1.093	2.91667	0.5774	3.33333	1.049	4.11111	0.6566	4.11111	0.983	8.22222	0.7891	8.44444	0.8827	12.6667	0.9056	12.6667	0.7634	21.0556	1.048	21.0556	0.5295	26.3194	1.185	26.3194	0.1599	--	--	--	--
21.1111	1.061	21.1111	0.6173	1.05556	0.5116	1.02778	1.093	2.91667	0.5775	3.33333	1.048	4.11111	0.6567	4.22222	0.983	8.44444	0.7893	8.44444	0.8826	12.6667	0.9058	12.6667	0.7632	21.1111	1.048	21.1111	0.5291	26.3889	1.185	26.3889	0.1571	--	--	--	--
21.1111	1.06	21.6667	0.6178	1.05556	0.5117	1.05556	1.093	2.91667	0.5776	3.33333	1.048	4.22222	0.6569	4.22222	0.9829	8.44444	0.7895	8.44444	0.8825	12.6667	0.9061	12.6667	0.7631	21.1667	1.049	21.1667	0.5286	26.4583	1.186	26.4583	0.1543	--	--	--	--
21.1111	1.06	21.6667	0.6183	1.05556	0.5118	1.05556	1.093	2.91667	0.5777	3.33333	1.048	4.22222	0.657	4.22222	0.9828	8.44444	0.7897	8.66667	0.8825	12.6667	0.9064	13	0.7629	21.2222	1.049	21.2222	0.5281	26.5278	1.186	26.5278	0.1514	--	--	--	--
21.6667	1.06	21.6667	0.6189	1.05556	0.5119	1.05556	1.093	3.33333	0.5778	3.33333	1.048	4.22222	0.6571	4.22222	0.9827	8.44444	0.7899	8.66667	0.8824	12.6667	0.9066	13	0.7627	21.2778	1.05	21.2778	0.5277	26.5972	1.186	26.5972	0.1485	--	--	--	--
21.6667	1.06	21.6667	0.6194	1.05556	0.5119	1.05556	1.093	3.33333	0.5779	3.33333	1.048	4.22222	0.6572	4.22222	0.9827	8.44444	0.7901	8.66667	0.8823	12.6667	0.9069	13	0.7625	21.3333	1.05	21.3333	0.5272	26.6667	1.187	26.6667	0.1456	--	--	--	--
21.6667	1.06	21.6667	0.6199	1.05556	0.5119	1.05556	1.093	3.33333	0.578	3.33333	1.047	4.22222	0.6573	4.22222	0.9826	8.44444	0.7903	8.66667	0.8822	12.6667	0.9071	13	0.7623	21.3889	1.05	21.3889	0.5266	26.7361	1.187	26.7361	0.1426	--	--	--	--
21.6667	1.06	21.6667	0.6204	1.05556	0.512	1.05556	1.093	3.33333	0.578	3.33333	1.047	4.22222	0.6575	4.22222	0.9826	8.44444	0.7906	8.66667	0.8821	13	0.9074	13	0.7622	21.4444	1.051	21.4444	0.5262	26.8056	1.188	26.8056	0.1395	--	--	--	--
21.6667	1.06	21.6667	0.621	1.05556	0.5121	1.05556	1.093	3.33333	0.5781	3.33333	1.048	4.22222	0.6576	4.22222	0.9825	8.44444	0.7908	8.66667	0.882	13	0.9076	13	0.762	21.5	1.051	21.5	0.5257	26.875	1.188	26.875	0.1365	--	--	--	--
21.6667	1.06	21.6667	0.6215	1.08333	0.5122	1.05556	1.093	3.33333	0.5782	3.33333	1.047	4.22222	0.6576	4.22222	0.9825	8.44444	0.791	8.66667	0.8819	13	0.9079	13	0.7618	21.5556	1.051	21.5556	0.5252	26.9444	1.188	26.9444	0.1333	--	--	--	--
21.6667	1.059	21.6667	0.622	1.08333	0.5122	1.05556	1.093	3.33333	0.5783	3.33333	1.047	4.22222	0.6578	4.22222	0.9824	8.44444	0.7912	8.66667	0.8819	13	0.9082	13	0.7616	21.6111	1.052	21.6111	0.5248	27.0139	1.189	27.0139	0.1299	--	--	--	--
21.6667	1.059	21.6667	0.6226	1.08333	0.5123	1.05556	1.093	3.33333	0.5784	3.33333	1.047	4.22222	0.6579	4.33333	0.9824	8.66667	0.7914	8.66667	0.8818	13	0.9084	13	0.7615	21.6667	1.052	21.6667	0.5243	27.0833	1.189	27.0833	0.1266	--	--	--	--
21.6667	1.059	22.2222	0.6231	1.08333	0.5124	1.08333	1.093	3.33333	0.5785	3.33333	1.047	4.33333	0.658	4.33333	0.9823	8.66667	0.7916	8.66667	0.8817	13	0.9087	13	0.7613	21.7222	1.053	21.7222	0.5238	27.1528	1.19	27.1528	0.1232	--	--	--	--
21.6667	1.059	22.2222	0.6236	1.08333	0.5124	1.08333	1.093	3.33333	0.5786	3.33333	1.047	4.33333	0.6581	4.33333	0.9822	8.66667	0.7918	8.88889	0.8817	13	0.9089	13.3333	0.7611	21.7778	1.053	21.7778	0.5233	27.2222	1.19	27.2222	0.1197	--	--	--	--
22.2222	1.059	22.2222	0.6242	1.08333	0.5125	1.08333	1.093	3.33333	0.5787	3.33333	1.047	4.33333	0.6582	4.33333	0.9822	8.66667	0.792	8.88889	0.8815	13	0.9092	13.3333	0.7609	21.8333	1.054	21.8333	0.5228	27.2917	1.19	27.2917	0.1161	--	--	--	--
22.2222	1.059	22.2222	0.6247	1.08333	0.5125	1.08333	1.093	3.33333	0.5788	3.33333	1.048	4.33333	0.6584	4.33333	0.9821	8.66667	0.7922	8.88889	0.8815	13	0.9094	13.3333	0.7608	21.8889	1.054	21.8889	0.5223	27.3611	1.191	27.3611	0.1125	--	--	--	--
22.2222	1.059	22.2222	0.6253	1.08333	0.5126	1.08333	1.093	3.33333	0.5789	3.33333	1.048	4.33333	0.6585	4.33333	0.9821	8.66667	0.7924	8.88889	0.8814	13	0.9097	13.3333	0.7606	21.9444	1.054	21.9444	0.5219	27.4306	1.191	27.4306	0.1088	--	--	--	--
22.2222	1.059	22.2222	0.6258	1.08333	0.5127	1.08333	1.093	3.33333	0.5789	3.33333	1.048	4.33333	0.6586	4.33333	0.982	8.66667	0.7926	8.88889	0.8813	13.3333	0.91	13.3333	0.7604	22	1.055	22	0.5214	27.5	1.192	27.5	0.105	--	--	--	--
22.2222	1.058	22.2222	0.6264	1.08333	0.5127	1.08333	1.093	3.33333	0.579	3.33333	1.048	4.33333	0.6587	4.33333	0.982	8.66667	0.7928	8.88889	0.8812	13.3333	0.9102	13.3333	0.7602	22.0556	1.055	22.0556	0.5209	27.5694	1.192	27.5694	0.1011	--	--	--	--
22.2222	1.058	22.2222	0.627	1.11111	0.5128	1.08333	1.093	3.33333	0.5791	3.33333	1.048	4.33333	0.6588	4.33333	0.9819	8.66667	0.793	8.88889	0.8811	13.3333	0.9105	13.3333	0.76	22.1111	1.055	22.1111	0.5204	27.6389	1.192	27.6389	0.09723	--	--	--	--
22.2222	1.058	22.2222	0.6275	1.11111	0.5129	1.08333	1.093	3.33333	0.5792	3.33333	1.048	4.33333	0.659	4.33333	0.9818	8.66667	0.7932	8.88889	0.8811	13.3333	0.9107	13.3333	0.7599	22.1667	1.056	22.1667	0.5199	27.7083	1.193	27.7083	0.09311	--	--	--	--
22.2222	1.058	22.2222	0.6281	1.11111	0.5129	1.08333	1.092	3.33333	0.5793	3.33333	1.048	4.33333	0.6591	4.44444	0.9818	8.88889	0.7934	8.88889	0.881	13.3333	0.911	13.3333	0.7597	22.2222	1.056	22.2222	0.5194	27.7778	1.193	27.7778	0.08887	--	--	--	--
22.2222	1.058	22.7778	0.6286	1.11111	0.513	1.11111	1.092	3.33333	0.5794	3.33333	1.048	4.44444	0.6592	4.44444	0.9817	8.88889	0.7936	8.88889	0.8809	13.3333	0.9113	13.3333	0.7595	22.2778	1.057	22.2778	0.519	27.8472	1.194	27.8472	0.08453	--	--	--	--
22.2222	1.058	22.7778	0.6292	1.11111	0.513	1.11111	1.092	3.33333	0.5795	3.33333	1.048	4.44444	0.6593	4.44444	0.9817	8.88889	0.7938	9.11111	0.8808	13.3333	0.9115	13.6667	0.7593	22.3333	1.057	22.3333	0.5185	27.9167	1.194	27.9167	0.08003	--	--	--	--
22.7778	1.058	22.7778	0.6298	1.11111	0.5131	1.11111	1.092	3.33333	0.5796	3.33333	1.048	4.44444	0.6594	4.44444	0.9816	8.88889	0.794	9.11111	0.8808	13.3333	0.9117	13.6667	0.7591	22.3889	1.057	22.3889	0.518	27.9861	1.194	27.9861	0.07552	--	--	--	--
22.7778	1.057	22.7778	0.6304	1.11111	0.5132	1.11111	1.092	3.33333	0.5796	3.33333	1.048	4.44444	0.6596	4.44444	0.9816	8.88889	0.7942	9.11111	0.8807	13.3333	0.912	13.6667	0.759	22.4444	1.058	22.4444	0.5175	28.0556	1.195	28.0556	0.07079	--	--	--	--
22.7778	1.057	22.7778	0.6309	1.11111	0.5132	1.11111	1.092	3.33333	0.5797	3.33333	1.048	4.44444	0.6596	4.44444	0.9815	8.88889	0.7944	9.11111	0.8806	13.3333	0.9123	13.6667	0.7588	22.5	1.058	22.5	0.517	28.125	1.195	28.125	0.06603	--	--	--	--
22.7778	1.057	22.7778	0.6315	1.11111	0.5133	1.11111	1.092	3.33333	0.5798	3.33333	1.047	4.44444	0.6598	4.44444	0.9814	8.88889	0.7947	9.11111	0.8805	13.6667	0.9125	13.6667	0.7586	22.5556	1.059	22.5556	0.5166	28.1944	1.195	28.1944	0.06106	--	--	--	--
22.7778	1.057	22.7778	0.6321	1.11111	0.5134	1.11111	1.092	3.33333	0.5799	3.33333	1.047	4.44444	0.6599	4.44444	0.9814	8.88889	0.7948	9.11111	0.8804	13.6667	0.9128	13.6667	0.7584	22.6111	1.059	22.6111	0.5161	28.2639	1.196	28.2639	0.05606	--	--	--	--
22.7778	1.057	22.7778	0.6327	1.13889	0.5134	1.11111	1.092	3.33333	0.58	3.33333	1.047	4.44444	0.66	4.44444	0.9814	8.88889	0.795	9.11111	0.8803	13.6667	0.913	13.6667	0.7583	22.6667	1.059	22.6667	0.5156	28.3333	1.196	28.3333	0.05088	--	--	--	--
22.7778	1.057	22.7778	0.6332	1.13889	0.5135	1.11111	1.092	3.33333	0.5801	3.33333	1.047	4.44444	0.6601	4.44444	0.9813	8.88889	0.7953	9.11111	0.8802	13.6667	0.9133	13.6667	0.7581	22.7222	1.06	22.7222	0.5151	28.4028	1.197	28.4028	0.04539	--	--	--	--
22.7778	1.057	22.7778	0.6338	1.13889	0.5135	1.11111	1.092	3.33333	0.5802	3.33333	1.047	4.44444	0.6603	4.55556	0.9812	9.11111	0.7954	9.11111	0.8802	13.6667	0.9136	13.6667	0.7579	22.7778	1.06	22.7778	0.5146	28.4722	1.197	28.4722	0.03971	--	--	--	--
22.7778	1.057	23.3333	0.6344	1.13889	0.5136	1.13889	1.092	3.33333	0.5802	3.33333	1.047	4.55556	0.6604	4.55556	0.9812	9.11111	0.7956	9.11111	0.8801	13.6667	0.9138	13.6667	0.7577	22.8333	1.06	22.8333	0.5142	28.5417	1.197	28.5417	0.03395	--	--	--	--
22.7778	1.056	23.3333	0.635	1.13889	0.5137	1.13889	1.092	3.33333	0.5803	3.33333	1.047	4.55556	0.6605	4.55556	0.9811	9.11111	0.7958	9.33333	0.88	13.6667	0.914	14	0.7576	22.8889	1.061	22.8889	0.5137	28.6111	1.198	28.6111	0.02799	--	--	--	--
23.3333	1.056	23.3333	0.6356	1.13889	0.5137	1.13889	1.092	3.33333	0.5804	3.33333	1.047	4.55556	0.6606	4.55556	0.9811	9.11111	0.796	9.33333	0.8799	13.6667	0.9143	14	0.7574	22.9444	1.061	22.9444	0.5132	28.6806	1.198	28.6806	0.02189	--	--	--	--
23.3333	1.056	23.3333	0.6361	1.13889	0.5138	1.13889	1.092	3.33333	0.5805	3.33333	1.047	4.55556	0.6607	4.55556	0.981	9.11111	0.7963	9.33333	0.8798	13.6667	0.9146	14	0.7572	23	1.062	23	0.5127	28.75	1.199	28.75	0.01547	--	--	--	--
23.3333	1.056	23.3333	0.6367	1.13889	0.5138	1.13889	1.092	3.33333	0.5806	3.33333	1.047	4.55556	0.6608	4.55556	0.9809	9.11111	0.7965	9.33333	0.8798	13.6667	0.9148	14	0.757	23.0556	1.062	23.0556	0.5122	28.8194	1.199	28.8194	0.00886	--	--	--	--
23.3333	1.056	23.3333	0.6373	1.13889	0.5139	1.13889	1.092	3.33333	0.5807	3.33333	1.047	4.55556	0.6609	4.55556	0.9809	9.11111	0.7967	9.33333	0.8797	14	0.9151	14	0.7568	23.1111	1.062	23.1111	0.5118	28.8889	1.199	28.8889	0.00198	--	--	--	--
23.3333	1.056	23.3333	0.6379	1.13889	0.514	1.13889	1.092	3.33333	0.5808	3.75	1.047	4.55556	0.661	4.55556	0.9808	9.11111	0.7969	9.33333	0.8796	14	0.9153	14	0.7566	23.1667	1.063	23.1667	0.5112	--	--	--	--	--	--	--	--
23.3333	1.056	23.3333	0.6385	1.16667	0.514	1.13889	1.092	3.33333	0.5808	3.75	1.047	4.55556	0.6612	4.55556	0.9808	9.11111	0.7971	9.33333	0.8795	14	0.9156	14	0.7564	23.2222	1.063	23.2222	0.5107	--	--	--	--	--	--	--	--
23.3333	1.056	23.3333	0.6391	1.16667	0.5141	1.13889	1.092	3.33333	0.5809	3.75	1.047	4.55556	0.6613	4.55556	0.9807	9.11111	0.7973	9.33333	0.8795	14	0.9158	14	0.7563	23.2778	1.064	23.2778	0.5103	--	--	--	--	--	--	--	--
23.3333	1.055	23.3333	0.6397	1.16667	0.5141	1.13889	1.092	3.33333	0.581	3.75	1.047	4.55556	0.6614	4.66667	0.9807	9.33333	0.7975	9.33333	0.8794	14	0.9161	14	0.7561	23.3333	1.064	23.3333	0.5098	--	--	--	--	--	--	--	--
23.3333	1.055	23.8889	0.6403	1.16667	0.5142	1.16667	1.092	3.33333	0.5811	3.75	1.047	4.66667	0.6615	4.66667	0.9806	9.33333	0.7977	9.33333	0.8793	14	0.9163	14	0.7559	23.3889	1.064	23.3889	0.5093	--	--	--	--	--	--	--	--
23.3333	1.055	23.8889	0.6409	1.16667	0.5143	1.16667	1.091	3.33333	0.5812	3.75	1.047	4.66667	0.6616	4.66667	0.9806	9.33333	0.7979	9.55556	0.8792	14	0.9166	14.3333	0.7557	23.4444	1.065	23.4444	0.5088	--	--	--	--	--	--	--	--
23.8889	1.055	23.8889	0.6415	1.16667	0.5143	1.16667	1.091	3.33333	0.5813	3.75	1.047	4.66667	0.6617	4.66667	0.9805	9.33333	0.7981	9.55556	0.8791	14	0.9168	14.3333	0.7555	23.5	1.065	23.5	0.5083	--	--	--	--	--	--	--	--
23.8889	1.055	23.8889	0.6421	1.16667	0.5144	1.16667	1.091	3.33333	0.5813	3.75	1.047	4.66667	0.6619	4.66667	0.9805	9.33333	0.7983	9.55556	0.879	14	0.9171	14.3333	0.7554	23.5556	1.065	23.5556	0.5079	--	--	--	--	--	--	--	--
23.8889	1.055	23.8889	0.6427	1.16667	0.5144	1.16667	1.091	3.33333	0.5815	3.75	1.047	4.66667	0.662	4.66667	0.9804	9.33333	0.7985	9.55556	0.879	14	0.9173	14.3333	0.7551	23.6111	1.066	23.6111	0.5073	--	--	--	--	--	--	--	--
23.8889	1.055	23.8889	0.6433	1.16667	0.5145	1.16667	1.091	3.33333	0.5815	3.75	1.046	4.66667	0.6621	4.66667	0.9803	9.33333	0.7987	9.55556	0.8789	14.3333	0.9175	14.3333	0.755	23.6667	1.066	23.6667	0.5069	--	--	--	--	--	--	--	--
23.8889	1.055	23.8889	0.6439	1.16667	0.5146	1.16667	1.091	3.33333	0.5816	3.75	1.046	4.66667	0.6622	4.66667	0.9803	9.33333	0.7989	9.55556	0.8788	14.3333	0.9178	14.3333	0.7548	23.7222	1.067	23.7222	0.5064	--	--	--	--	--	--	--	--
23.8889	1.054	23.8889	0.6445	1.19444	0.5146	1.16667	1.091	3.33333	0.5817	3.75	1.046	4.66667	0.6623	4.66667	0.9802	9.33333	0.7991	9.55556	0.8787	14.3333	0.9181	14.3333	0.7546	23.7778	1.067	23.7778	0.5059	--	--	--	--	--	--	--	--
23.8889	1.054	23.8889	0.645	1.19444	0.5147	1.16667	1.091	3.33333	0.5818	3.75	1.046	4.66667	0.6624	4.66667	0.9802	9.33333	0.7993	9.55556	0.8786	14.3333	0.9183	14.3333	0.7544	23.8333	1.067	23.8333	0.5054	--	--	--	--	--	--	--	--
23.8889	1.054	23.8889	0.6456	1.19444	0.5147	1.16667	1.091	3.33333	0.5819	3.75	1.046	4.66667	0.6625	4.77778	0.9802	9.55556	0.7995	9.55556	0.8786	14.3333	0.9185	14.3333	0.7543	23.8889	1.068	23.8889	0.5049	--	--	--	--	--	--	--	--
23.8889	1.054	24.4444	0.6463	1.19444	0.5148	1.19444	1.091	3.33333	0.5819	3.75	1.046	4.77778	0.6626	4.77778	0.9801	9.55556	0.7997	9.55556	0.8785	14.3333	0.9188	14.3333	0.754	23.9444	1.068	23.9444	0.5045	--	--	--	--	--	--	--	--
23.8889	1.054	24.4444	0.6468	1.19444	0.5149	1.19444	1.091	3.33333	0.582	3.75	1.046	4.77778	0.6628	4.77778	0.98	9.55556	0.7999	9.77778	0.8784	14.3333	0.9191	14.6667	0.7539	24	1.068	24	0.5041	--	--	--	--	--	--	--	--
24.4444	1.054	24.4444	0.6474	1.19444	0.5149	1.19444	1.091	3.75	0.5821	3.75	1.046	4.77778	0.6629	4.77778	0.9799	9.55556	0.8001	9.77778	0.8783	14.3333	0.9193	14.6667	0.7537	24.0556	1.069	24.0556	0.5035	--	--	--	--	--	--	--	--
24.4444	1.054	24.4444	0.6481	1.19444	0.515	1.19444	1.091	3.75	0.5822	3.75	1.046	4.77778	0.663	4.77778	0.9799	9.55556	0.8003	9.77778	0.8782	14.3333	0.9196	14.6667	0.7535	24.1111	1.069	24.1111	0.503	--	--	--	--	--	--	--	--
24.4444	1.054	24.4444	0.6487	1.19444	0.5151	1.19444	1.091	3.75	0.5823	3.75	1.046	4.77778	0.6631	4.77778	0.9799	9.55556	0.8005	9.77778	0.8782	14.3333	0.9198	14.6667	0.7533	24.1667	1.07	24.1667	0.5025	--	--	--	--	--	--	--	--
24.4444	1.053	24.4444	0.6493	1.19444	0.5151	1.19444	1.091	3.75	0.5823	3.75	1.046	4.77778	0.6632	4.77778	0.9798	9.55556	0.8006	9.77778	0.8781	14.6667	0.92	14.6667	0.7531	24.2222	1.07	24.2222	0.502	--	--	--	--	--	--	--	--
24.4444	1.053	24.4444	0.6499	1.19444	0.5152	1.19444	1.091	3.75	0.5824	3.75	1.046	4.77778	0.6633	4.77778	0.9797	9.55556	0.8009	9.77778	0.878	14.6667	0.9203	14.6667	0.753	24.2778	1.07	24.2778	0.5016	--	--	--	--	--	--	--	--
24.4444	1.053	24.4444	0.6505	1.22222	0.5152	1.19444	1.091	3.75	0.5825	3.75	1.046	4.77778	0.6634	4.77778	0.9797	9.55556	0.8011	9.77778	0.8779	14.6667	0.9206	14.6667	0.7528	24.3333	1.071	24.3333	0.5011	--	--	--	--	--	--	--	--
24.4444	1.053	24.4444	0.6511	1.22222	0.5153	1.19444	1.091	3.75	0.5826	3.75	1.046	4.77778	0.6635	4.77778	0.9796	9.55556	0.8013	9.77778	0.8779	14.6667	0.9208	14.6667	0.7526	24.3889	1.071	24.3889	0.5006	--	--	--	--	--	--	--	--
24.4444	1.053	24.4444	0.6517	1.22222	0.5153	1.19444	1.091	3.75	0.5827	3.75	1.046	4.77778	0.6637	4.88889	0.9796	9.77778	0.8015	9.77778	0.8778	14.6667	0.921	14.6667	0.7524	24.4444	1.072	24.4444	0.5001	--	--	--	--	--	--	--	--
24.4444	1.053	25	0.6523	1.22222	0.5154	1.22222	1.091	3.75	0.5828	3.75	1.046	4.88889	0.6638	4.88889	0.9796	9.77778	0.8016	9.77778	0.8777	14.6667	0.9213	14.6667	0.7522	24.5	1.072	24.5	0.4996	--	--	--	--	--	--	--	--
24.4444	1.053	25	0.6528	1.22222	0.5155	1.22222	1.091	3.75	0.5828	3.75	1.046	4.88889	0.6639	4.88889	0.9795	9.77778	0.8019	10	0.8776	14.6667	0.9215	15	0.7521	24.5556	1.072	24.5556	0.4991	--	--	--	--	--	--	--	--
25	1.053	25	0.6534	1.22222	0.5155	1.22222	1.091	3.75	0.5829	3.75	1.046	4.88889	0.664	4.88889	0.9794	9.77778	0.802	10	0.8775	14.6667	0.9218	15	0.7519	24.6111	1.073	24.6111	0.4987	--	--	--	--	--	--	--	--
25	1.052	25	0.654	1.22222	0.5156	1.22222	1.091	3.75	0.583	3.75	1.046	4.88889	0.6641	4.88889	0.9794	9.77778	0.8022	10	0.8775	14.6667	0.922	15	0.7517	24.6667	1.073	24.6667	0.4982	--	--	--	--	--	--	--	--
25	1.052	25	0.6546	1.22222	0.5156	1.22222	1.09	3.75	0.5831	3.75	1.045	4.88889	0.6642	4.88889	0.9793	9.77778	0.8025	10	0.8774	14.6667	0.9223	15	0.7515	24.7222	1.073	24.7222	0.4977	--	--	--	--	--	--	--	--
25	1.052	25	0.6552	1.22222	0.5157	1.22222	1.09	3.75	0.5832	3.75	1.045	4.88889	0.6643	4.88889	0.9793	9.77778	0.8026	10	0.8773	15	0.9226	15	0.7513	24.7778	1.074	24.7778	0.4972	--	--	--	--	--	--	--	--
25	1.052	25	0.6558	1.22222	0.5157	1.22222	1.09	3.75	0.5833	3.75	1.045	4.88889	0.6645	4.88889	0.9792	9.77778	0.8028	10	0.8772	15	0.9228	15	0.7511	24.8333	1.074	24.8333	0.4967	--	--	--	--	--	--	--	--
25	1.052	25	0.6564	1.25	0.5158	1.22222	1.09	3.75	0.5833	3.75	1.045	4.88889	0.6646	4.88889	0.9792	9.77778	0.803	10	0.8772	15	0.923	15	0.7509	24.8889	1.074	24.8889	0.4962	--	--	--	--	--	--	--	--
25	1.052	25	0.657	1.25	0.5159	1.22222	1.09	3.75	0.5834	3.75	1.045	4.88889	0.6647	4.88889	0.9791	9.77778	0.8032	10	0.8771	15	0.9233	15	0.7508	24.9444	1.075	24.9444	0.4957	--	--	--	--	--	--	--	--
25	1.052	25	0.6576	1.25	0.5159	1.22222	1.09	3.75	0.5835	3.75	1.045	4.88889	0.6648	5	0.9791	10	0.8034	10	0.877	15	0.9235	15	0.7506	25	1.075	25	0.4952	--	--	--	--	--	--	--	--
25	1.052	25.5556	0.6582	1.25	0.516	1.25	1.09	3.75	0.5836	3.75	1.045	5	0.6649	5	0.979	10	0.8036	10	0.8769	15	0.9238	15	0.7504	25.0556	1.076	25.0556	0.4947	--	--	--	--	--	--	--	--
25	1.051	25.5556	0.6588	1.25	0.516	1.25	1.09	3.75	0.5837	3.75	1.045	5	0.665	5	0.979	10	0.8038	10.2222	0.8769	15	0.924	15.3333	0.7503	25.1111	1.076	25.1111	0.4942	--	--	--	--	--	--	--	--
25.5556	1.051	25.5556	0.6594	1.25	0.5161	1.25	1.09	3.75	0.5837	3.75	1.045	5	0.6651	5	0.9789	10	0.804	10.2222	0.8768	15	0.9242	15.3333	0.75	25.1667	1.076	25.1667	0.4937	--	--	--	--	--	--	--	--
25.5556	1.051	25.5556	0.66	1.25	0.5162	1.25	1.09	3.75	0.5838	3.75	1.045	5	0.6652	5	0.9789	10	0.8042	10.2222	0.8767	15	0.9245	15.3333	0.7499	25.2222	1.077	25.2222	0.4932	--	--	--	--	--	--	--	--
25.5556	1.051	25.5556	0.6605	1.25	0.5162	1.25	1.09	3.75	0.5839	3.75	1.045	5	0.6653	5	0.9788	10	0.8044	10.2222	0.8766	15	0.9247	15.3333	0.7497	25.2778	1.077	25.2778	0.4927	--	--	--	--	--	--	--	--
25.5556	1.051	25.5556	0.6611	1.25	0.5162	1.25	1.09	3.75	0.584	3.75	1.045	5	0.6655	5	0.9788	10	0.8046	10.2222	0.8765	15.3333	0.925	15.3333	0.7495	25.3333	1.077	25.3333	0.4923	--	--	--	--	--	--	--	--
25.5556	1.051	25.5556	0.6617	1.25	0.5163	1.25	1.09	3.75	0.5841	3.75	1.045	5	0.6656	5	0.9787	10	0.8048	10.2222	0.8765	15.3333	0.9252	15.3333	0.7494	25.3889	1.078	25.3889	0.4917	--	--	--	--	--	--	--	--
25.5556	1.051	25.5556	0.6623	1.27778	0.5164	1.25	1.09	3.75	0.5842	3.75	1.045	5	0.6657	5	0.9787	10	0.805	10.2222	0.8764	15.3333	0.9255	15.3333	0.7492	25.4444	1.078	25.4444	0.4912	--	--	--	--	--	--	--	--
25.5556	1.051	25.5556	0.6629	1.27778	0.5164	1.25	1.09	3.75	0.5842	3.75	1.045	5	0.6658	5	0.9786	10	0.8052	10.2222	0.8763	15.3333	0.9257	15.3333	0.749	25.5	1.079	25.5	0.4907	--	--	--	--	--	--	--	--
25.5556	1.05	25.5556	0.6635	1.27778	0.5165	1.25	1.09	3.75	0.5843	3.75	1.045	5	0.6659	5.11111	0.9786	10.2222	0.8054	10.2222	0.8762	15.3333	0.926	15.3333	0.7489	25.5556	1.079	25.5556	0.4902	--	--	--	--	--	--	--	--
25.5556	1.05	26.1111	0.6641	1.27778	0.5165	1.27778	1.09	3.75	0.5844	3.75	1.045	5.11111	0.666	5.11111	0.9785	10.2222	0.8056	10.2222	0.8761	15.3333	0.9262	15.3333	0.7487	25.6111	1.079	25.6111	0.4897	--	--	--	--	--	--	--	--
25.5556	1.05	26.1111	0.6646	1.27778	0.5166	1.27778	1.09	3.75	0.5845	3.75	1.045	5.11111	0.6661	5.11111	0.9785	10.2222	0.8058	10.4444	0.8761	15.3333	0.9265	15.6667	0.7485	25.6667	1.08	25.6667	0.4892	--	--	--	--	--	--	--	--
26.1111	1.05	26.1111	0.6652	1.27778	0.5167	1.27778	1.09	3.75	0.5846	3.75	1.045	5.11111	0.6662	5.11111	0.9784	10.2222	0.806	10.4444	0.876	15.3333	0.9267	15.6667	0.7483	25.7222	1.08	25.7222	0.4887	--	--	--	--	--	--	--	--
26.1111	1.05	26.1111	0.6658	1.27778	0.5167	1.27778	1.09	3.75	0.5846	3.75	1.045	5.11111	0.6663	5.11111	0.9784	10.2222	0.8061	10.4444	0.8759	15.3333	0.9269	15.6667	0.7482	25.7778	1.08	25.7778	0.4883	--	--	--	--	--	--	--	--
26.1111	1.05	26.1111	0.6664	1.27778	0.5167	1.27778	1.09	3.75	0.5847	3.75	1.044	5.11111	0.6665	5.11111	0.9783	10.2222	0.8063	10.4444	0.8758	15.3333	0.9272	15.6667	0.748	25.8333	1.081	25.8333	0.4877	--	--	--	--	--	--	--	--
26.1111	1.05	26.1111	0.667	1.27778	0.5168	1.27778	1.09	3.75	0.5848	3.75	1.044	5.11111	0.6666	5.11111	0.9782	10.2222	0.8065	10.4444	0.8758	15.6667	0.9274	15.6667	0.7478	25.8889	1.081	25.8889	0.4873	--	--	--	--	--	--	--	--
26.1111	1.05	26.1111	0.6675	1.27778	0.5169	1.27778	1.09	3.75	0.5849	4.16667	1.044	5.11111	0.6667	5.11111	0.9782	10.2222	0.8067	10.4444	0.8757	15.6667	0.9277	15.6667	0.7476	25.9444	1.082	25.9444	0.4867	--	--	--	--	--	--	--	--
26.1111	1.049	26.1111	0.6681	1.30556	0.5169	1.27778	1.09	3.75	0.585	4.16667	1.044	5.11111	0.6668	5.11111	0.9782	10.2222	0.8069	10.4444	0.8756	15.6667	0.9279	15.6667	0.7474	26	1.082	26	0.4862	--	--	--	--	--	--	--	--
26.1111	1.049	26.1111	0.6687	1.30556	0.517	1.27778	1.089	3.75	0.585	4.16667	1.044	5.11111	0.6669	5.11111	0.9781	10.2222	0.8071	10.4444	0.8755	15.6667	0.9281	15.6667	0.7473	26.0556	1.082	26.0556	0.4858	--	--	--	--	--	--	--	--
26.1111	1.049	26.1111	0.6693	1.30556	0.517	1.27778	1.089	3.75	0.5851	4.16667	1.044	5.11111	0.667	5.22222	0.9781	10.4444	0.8072	10.4444	0.8755	15.6667	0.9284	15.6667	0.7471	26.1111	1.083	26.1111	0.4852	--	--	--	--	--	--	--	--
26.1111	1.049	26.6667	0.6699	1.30556	0.5171	1.30556	1.089	3.75	0.5852	4.16667	1.044	5.22222	0.6671	5.22222	0.978	10.4444	0.8074	10.4444	0.8754	15.6667	0.9286	15.6667	0.7469	26.1667	1.083	26.1667	0.4847	--	--	--	--	--	--	--	--
26.1111	1.049	26.6667	0.6704	1.30556	0.5172	1.30556	1.089	3.75	0.5853	4.16667	1.044	5.22222	0.6672	5.22222	0.978	10.4444	0.8077	10.6667	0.8753	15.6667	0.9289	16	0.7468	26.2222	1.083	26.2222	0.4843	--	--	--	--	--	--	--	--
26.6667	1.049	26.6667	0.671	1.30556	0.5172	1.30556	1.089	3.75	0.5854	4.16667	1.044	5.22222	0.6673	5.22222	0.9779	10.4444	0.8078	10.6667	0.8752	15.6667	0.9291	16	0.7466	26.2778	1.084	26.2778	0.4837	--	--	--	--	--	--	--	--
26.6667	1.049	26.6667	0.6716	1.30556	0.5173	1.30556	1.089	3.75	0.5854	4.16667	1.044	5.22222	0.6675	5.22222	0.9779	10.4444	0.808	10.6667	0.8752	15.6667	0.9293	16	0.7464	26.3333	1.084	26.3333	0.4833	--	--	--	--	--	--	--	--
26.6667	1.049	26.6667	0.6721	1.30556	0.5173	1.30556	1.089	3.75	0.5855	4.16667	1.044	5.22222	0.6676	5.22222	0.9778	10.4444	0.8082	10.6667	0.8751	15.6667	0.9296	16	0.7463	26.3889	1.085	26.3889	0.4827	--	--	--	--	--	--	--	--
26.6667	1.048	26.6667	0.6727	1.30556	0.5174	1.30556	1.089	3.75	0.5856	4.16667	1.044	5.22222	0.6677	5.22222	0.9778	10.4444	0.8083	10.6667	0.875	16	0.9298	16	0.7461	26.4444	1.085	26.4444	0.4822	--	--	--	--	--	--	--	--
26.6667	1.048	26.6667	0.6733	1.30556	0.5174	1.30556	1.089	3.75	0.5857	4.16667	1.044	5.22222	0.6678	5.22222	0.9777	10.4444	0.8086	10.6667	0.8749	16	0.9301	16	0.7459	26.5	1.085	26.5	0.4817	--	--	--	--	--	--	--	--
26.6667	1.048	26.6667	0.6738	1.33333	0.5175	1.30556	1.089	3.75	0.5857	4.16667	1.044	5.22222	0.6679	5.22222	0.9777	10.4444	0.8087	10.6667	0.8749	16	0.9303	16	0.7457	26.5556	1.086	26.5556	0.4812	--	--	--	--	--	--	--	--
26.6667	1.048	26.6667	0.6744	1.33333	0.5175	1.30556	1.089	3.75	0.5858	4.16667	1.044	5.22222	0.668	5.22222	0.9776	10.4444	0.8089	10.6667	0.8748	16	0.9306	16	0.7455	26.6111	1.086	26.6111	0.4807	--	--	--	--	--	--	--	--
26.6667	1.048	26.6667	0.675	1.33333	0.5176	1.30556	1.089	3.75	0.5859	4.16667	1.044	5.22222	0.6682	5.33333	0.9776	10.6667	0.8091	10.6667	0.8747	16	0.9308	16	0.7454	26.6667	1.086	26.6667	0.4802	--	--	--	--	--	--	--	--
26.6667	1.048	27.2222	0.6755	1.33333	0.5176	1.33333	1.089	3.75	0.586	4.16667	1.044	5.33333	0.6683	5.33333	0.9775	10.6667	0.8093	10.6667	0.8746	16	0.931	16	0.7452	26.7222	1.087	26.7222	0.4797	--	--	--	--	--	--	--	--
26.6667	1.048	27.2222	0.6761	1.33333	0.5177	1.33333	1.089	3.75	0.586	4.16667	1.044	5.33333	0.6684	5.33333	0.9775	10.6667	0.8095	10.8889	0.8745	16	0.9313	16.3333	0.745	26.7778	1.087	26.7778	0.4792	--	--	--	--	--	--	--	--
27.2222	1.048	27.2222	0.6766	1.33333	0.5177	1.33333	1.089	4.16667	0.5861	4.16667	1.044	5.33333	0.6685	5.33333	0.9774	10.6667	0.8096	10.8889	0.8744	16	0.9315	16.3333	0.7449	26.8333	1.087	26.8333	0.4787	--	--	--	--	--	--	--	--
27.2222	1.047	27.2222	0.6772	1.33333	0.5178	1.33333	1.089	4.16667	0.5862	4.16667	1.044	5.33333	0.6686	5.33333	0.9774	10.6667	0.8098	10.8889	0.8743	16	0.9317	16.3333	0.7447	26.8889	1.088	26.8889	0.4783	--	--	--	--	--	--	--	--
27.2222	1.047	27.2222	0.6778	1.33333	0.5179	1.33333	1.089	4.16667	0.5863	4.16667	1.044	5.33333	0.6687	5.33333	0.9773	10.6667	0.81	10.8889	0.8743	16	0.932	16.3333	0.7445	26.9444	1.088	26.9444	0.4777	--	--	--	--	--	--	--	--
27.2222	1.047	27.2222	0.6783	1.33333	0.5179	1.33333	1.089	4.16667	0.5864	4.16667	1.044	5.33333	0.6688	5.33333	0.9773	10.6667	0.8102	10.8889	0.8742	16.3333	0.9322	16.3333	0.7443	27	1.089	27	0.4772	--	--	--	--	--	--	--	--
27.2222	1.047	27.2222	0.6789	1.33333	0.518	1.33333	1.089	4.16667	0.5865	4.16667	1.043	5.33333	0.6689	5.33333	0.9772	10.6667	0.8104	10.8889	0.8741	16.3333	0.9325	16.3333	0.7441	27.0556	1.089	27.0556	0.4767	--	--	--	--	--	--	--	--
27.2222	1.047	27.2222	0.6794	1.36111	0.518	1.33333	1.089	4.16667	0.5865	4.16667	1.043	5.33333	0.669	5.33333	0.9772	10.6667	0.8106	10.8889	0.8741	16.3333	0.9327	16.3333	0.744	27.1111	1.089	27.1111	0.4762	--	--	--	--	--	--	--	--
27.2222	1.047	27.2222	0.68	1.36111	0.5181	1.33333	1.089	4.16667	0.5866	4.16667	1.043	5.33333	0.6691	5.33333	0.9771	10.6667	0.8108	10.8889	0.874	16.3333	0.933	16.3333	0.7438	27.1667	1.09	27.1667	0.4757	--	--	--	--	--	--	--	--
27.2222	1.047	27.2222	0.6805	1.36111	0.5181	1.33333	1.089	4.16667	0.5867	4.16667	1.043	5.33333	0.6692	5.44444	0.9771	10.8889	0.811	10.8889	0.8739	16.3333	0.9332	16.3333	0.7436	27.2222	1.09	27.2222	0.4751	--	--	--	--	--	--	--	--
27.2222	1.047	27.7778	0.6811	1.36111	0.5182	1.36111	1.089	4.16667	0.5867	4.16667	1.043	5.44444	0.6694	5.44444	0.977	10.8889	0.8112	10.8889	0.8738	16.3333	0.9334	16.3333	0.7434	27.2778	1.09	27.2778	0.4746	--	--	--	--	--	--	--	--
27.2222	1.046	27.7778	0.6816	1.36111	0.5183	1.36111	1.089	4.16667	0.5869	4.16667	1.043	5.44444	0.6694	5.44444	0.977	10.8889	0.8114	11.1111	0.8738	16.3333	0.9337	16.6667	0.7432	27.3333	1.091	27.3333	0.4741	--	--	--	--	--	--	--	--
27.7778	1.046	27.7778	0.6822	1.36111	0.5183	1.36111	1.088	4.16667	0.5869	4.16667	1.043	5.44444	0.6696	5.44444	0.9769	10.8889	0.8115	11.1111	0.8737	16.3333	0.9339	16.6667	0.7431	27.3889	1.091	27.3889	0.4736	--	--	--	--	--	--	--	--
27.7778	1.046	27.7778	0.6827	1.36111	0.5183	1.36111	1.088	4.16667	0.587	4.16667	1.043	5.44444	0.6697	5.44444	0.9769	10.8889	0.8117	11.1111	0.8736	16.3333	0.9341	16.6667	0.7429	27.4444	1.091	27.4444	0.4731	--	--	--	--	--	--	--	--
27.7778	1.046	27.7778	0.6832	1.36111	0.5184	1.36111	1.088	4.16667	0.587	4.16667	1.043	5.44444	0.6698	5.44444	0.9768	10.8889	0.8119	11.1111	0.8735	16.3333	0.9344	16.6667	0.7427	27.5	1.092	27.5	0.4726	--	--	--	--	--	--	--	--
27.7778	1.046	27.7778	0.6838	1.36111	0.5185	1.36111	1.088	4.16667	0.5871	4.16667	1.043	5.44444	0.6699	5.44444	0.9768	10.8889	0.8121	11.1111	0.8735	16.6667	0.9346	16.6667	0.7425	27.5556	1.092	27.5556	0.472	--	--	--	--	--	--	--	--
27.7778	1.046	27.7778	0.6843	1.36111	0.5185	1.36111	1.088	4.16667	0.5872	4.16667	1.043	5.44444	0.67	5.44444	0.9768	10.8889	0.8123	11.1111	0.8734	16.6667	0.9349	16.6667	0.7423	27.6111	1.092	27.6111	0.4715	--	--	--	--	--	--	--	--
27.7778	1.046	27.7778	0.6849	1.38889	0.5185	1.36111	1.088	4.16667	0.5873	4.16667	1.043	5.44444	0.6701	5.44444	0.9767	10.8889	0.8125	11.1111	0.8733	16.6667	0.9351	16.6667	0.7422	27.6667	1.093	27.6667	0.471	--	--	--	--	--	--	--	--
27.7778	1.046	27.7778	0.6854	1.38889	0.5186	1.36111	1.088	4.16667	0.5874	4.16667	1.043	5.44444	0.6702	5.44444	0.9766	10.8889	0.8127	11.1111	0.8732	16.6667	0.9353	16.6667	0.742	27.7222	1.093	27.7222	0.4705	--	--	--	--	--	--	--	--
27.7778	1.045	27.7778	0.6859	1.38889	0.5186	1.36111	1.088	4.16667	0.5875	4.16667	1.043	5.44444	0.6703	5.55556	0.9766	11.1111	0.8129	11.1111	0.8731	16.6667	0.9356	16.6667	0.7418	27.7778	1.093	27.7778	0.47	--	--	--	--	--	--	--	--
27.7778	1.045	28.3333	0.6865	1.38889	0.5187	1.38889	1.088	4.16667	0.5875	4.16667	1.043	5.55556	0.6704	5.55556	0.9765	11.1111	0.8131	11.1111	0.8731	16.6667	0.9358	16.6667	0.7416	27.8333	1.094	27.8333	0.4694	--	--	--	--	--	--	--	--
27.7778	1.045	28.3333	0.687	1.38889	0.5188	1.38889	1.088	4.16667	0.5876	4.16667	1.043	5.55556	0.6705	5.55556	0.9765	11.1111	0.8133	11.3333	0.873	16.6667	0.9361	17	0.7415	27.8889	1.094	27.8889	0.4689	--	--	--	--	--	--	--	--
28.3333	1.045	28.3333	0.6876	1.38889	0.5188	1.38889	1.088	4.16667	0.5877	4.16667	1.043	5.55556	0.6706	5.55556	0.9764	11.1111	0.8134	11.3333	0.8729	16.6667	0.9363	17	0.7413	27.9444	1.095	27.9444	0.4685	--	--	--	--	--	--	--	--
28.3333	1.045	28.3333	0.6881	1.38889	0.5189	1.38889	1.088	4.16667	0.5878	4.16667	1.043	5.55556	0.6707	5.55556	0.9764	11.1111	0.8136	11.3333	0.8728	16.6667	0.9365	17	0.7411	28	1.095	28	0.4679	--	--	--	--	--	--	--	--
28.3333	1.045	28.3333	0.6886	1.38889	0.5189	1.38889	1.088	4.16667	0.5878	4.16667	1.043	5.55556	0.6709	5.55556	0.9763	11.1111	0.8138	11.3333	0.8727	16.6667	0.9368	17	0.7409	28.0556	1.095	28.0556	0.4674	--	--	--	--	--	--	--	--
28.3333	1.045	28.3333	0.6892	1.38889	0.519	1.38889	1.088	4.16667	0.5879	4.16667	1.043	5.55556	0.671	5.55556	0.9763	11.1111	0.814	11.3333	0.8727	17	0.937	17	0.7407	28.1111	1.096	28.1111	0.4669	--	--	--	--	--	--	--	--
28.3333	1.044	28.3333	0.6897	1.38889	0.519	1.38889	1.088	4.16667	0.588	4.16667	1.043	5.55556	0.6711	5.55556	0.9762	11.1111	0.8141	11.3333	0.8726	17	0.9372	17	0.7405	28.1667	1.096	28.1667	0.4663	--	--	--	--	--	--	--	--
28.3333	1.044	28.3333	0.6902	1.41667	0.5191	1.38889	1.088	4.16667	0.5881	4.16667	1.042	5.55556	0.6712	5.55556	0.9762	11.1111	0.8142	11.3333	0.8725	17	0.9375	17	0.7404	28.2222	1.096	28.2222	0.4658	--	--	--	--	--	--	--	--
28.3333	1.044	28.3333	0.6907	1.41667	0.5191	1.38889	1.088	4.16667	0.5881	4.16667	1.042	5.55556	0.6713	5.55556	0.9762	11.1111	0.8144	11.3333	0.8724	17	0.9377	17	0.7402	28.2778	1.097	28.2778	0.4653	--	--	--	--	--	--	--	--
28.3333	1.044	28.3333	0.6913	1.41667	0.5192	1.38889	1.088	4.16667	0.5882	4.16667	1.042	5.55556	0.6714	5.66667	0.9761	11.1111	0.8146	11.3333	0.8724	17	0.938	17	0.74	28.3333	1.097	28.3333	0.4648	--	--	--	--	--	--	--	--
28.3333	1.044	28.8889	0.6918	1.41667	0.5192	1.41667	1.088	4.16667	0.5883	4.16667	1.042	5.66667	0.6715	5.66667	0.9761	11.3333	0.8147	11.3333	0.8723	17	0.9382	17	0.7398	28.3889	1.097	28.3889	0.4642	--	--	--	--	--	--	--	--
28.3333	1.044	28.8889	0.6923	1.41667	0.5193	1.41667	1.088	4.16667	0.5884	4.16667	1.042	5.66667	0.6716	5.66667	0.976	11.3333	0.8148	11.5556	0.8722	17	0.9384	17.3333	0.7396	28.4444	1.098	28.4444	0.4638	--	--	--	--	--	--	--	--
28.8889	1.044	28.8889	0.6928	1.41667	0.5194	1.41667	1.088	4.16667	0.5884	4.16667	1.042	5.66667	0.6717	5.66667	0.976	11.3333	0.815	11.5556	0.8721	17	0.9386	17.3333	0.7395	28.5	1.098	28.5	0.4632	--	--	--	--	--	--	--	--
28.8889	1.044	28.8889	0.6933	1.41667	0.5194	1.41667	1.088	4.16667	0.5885	4.16667	1.042	5.66667	0.6718	5.66667	0.9759	11.3333	0.8151	11.5556	0.8721	17	0.9389	17.3333	0.7392	28.5556	1.098	28.5556	0.4627	--	--	--	--	--	--	--	--
28.8889	1.043	28.8889	0.6939	1.41667	0.5194	1.41667	1.088	4.16667	0.5886	4.16667	1.042	5.66667	0.6719	5.66667	0.9759	11.3333	0.8153	11.5556	0.872	17	0.9391	17.3333	0.7391	28.6111	1.099	28.6111	0.4622	--	--	--	--	--	--	--	--
28.8889	1.043	28.8889	0.6944	1.41667	0.5195	1.41667	1.088	4.16667	0.5887	4.16667	1.042	5.66667	0.672	5.66667	0.9759	11.3333	0.8154	11.5556	0.8719	17.3333	0.9394	17.3333	0.7389	28.6667	1.099	28.6667	0.4616	--	--	--	--	--	--	--	--
28.8889	1.043	28.8889	0.6949	1.41667	0.5196	1.41667	1.088	4.16667	0.5887	4.58333	1.042	5.66667	0.6721	5.66667	0.9758	11.3333	0.8156	11.5556	0.8718	17.3333	0.9396	17.3333	0.7387	28.7222	1.1	28.7222	0.4611	--	--	--	--	--	--	--	--
28.8889	1.043	28.8889	0.6954	1.44444	0.5196	1.41667	1.088	4.16667	0.5888	4.58333	1.042	5.66667	0.6723	5.66667	0.9758	11.3333	0.8157	11.5556	0.8718	17.3333	0.9398	17.3333	0.7385	28.7778	1.1	28.7778	0.4606	--	--	--	--	--	--	--	--
28.8889	1.043	28.8889	0.6959	1.44444	0.5197	1.41667	1.088	4.16667	0.5889	4.58333	1.042	5.66667	0.6724	5.66667	0.9757	11.3333	0.8159	11.5556	0.8717	17.3333	0.9401	17.3333	0.7383	28.8333	1.1	28.8333	0.4601	--	--	--	--	--	--	--	--
28.8889	1.043	28.8889	0.6964	1.44444	0.5197	1.41667	1.087	4.16667	0.589	4.58333	1.042	5.66667	0.6725	5.77778	0.9756	11.3333	0.8161	11.5556	0.8716	17.3333	0.9403	17.3333	0.7381	28.8889	1.101	28.8889	0.4596	--	--	--	--	--	--	--	--
28.8889	1.043	29.4444	0.6969	1.44444	0.5197	1.44444	1.087	4.16667	0.5891	4.58333	1.042	5.77778	0.6726	5.77778	0.9756	11.5556	0.8162	11.5556	0.8715	17.3333	0.9406	17.3333	0.738	28.9444	1.101	28.9444	0.459	--	--	--	--	--	--	--	--
28.8889	1.043	29.4444	0.6975	1.44444	0.5198	1.44444	1.087	4.16667	0.5891	4.58333	1.042	5.77778	0.6727	5.77778	0.9756	11.5556	0.8164	11.7778	0.8715	17.3333	0.9408	17.6667	0.7378	29	1.101	29	0.4585	--	--	--	--	--	--	--	--
29.4444	1.042	29.4444	0.698	1.44444	0.5199	1.44444	1.087	4.16667	0.5892	4.58333	1.042	5.77778	0.6728	5.77778	0.9755	11.5556	0.8166	11.7778	0.8714	17.3333	0.941	17.6667	0.7376	29.0556	1.102	29.0556	0.4579	--	--	--	--	--	--	--	--
29.4444	1.042	29.4444	0.6985	1.44444	0.5199	1.44444	1.087	4.16667	0.5893	4.58333	1.042	5.77778	0.6729	5.77778	0.9755	11.5556	0.8168	11.7778	0.8713	17.3333	0.9413	17.6667	0.7374	29.1111	1.102	29.1111	0.4574	--	--	--	--	--	--	--	--
29.4444	1.042	29.4444	0.699	1.44444	0.52	1.44444	1.087	4.16667	0.5893	4.58333	1.042	5.77778	0.673	5.77778	0.9754	11.5556	0.817	11.7778	0.8712	17.3333	0.9415	17.6667	0.7373	29.1667	1.102	29.1667	0.4569	--	--	--	--	--	--	--	--
29.4444	1.042	29.4444	0.6995	1.44444	0.52	1.44444	1.087	4.16667	0.5894	4.58333	1.042	5.77778	0.6731	5.77778	0.9754	11.5556	0.8171	11.7778	0.8712	17.6667	0.9417	17.6667	0.737	29.2222	1.103	29.2222	0.4563	--	--	--	--	--	--	--	--
29.4444	1.042	29.4444	0.7	1.44444	0.5201	1.44444	1.087	4.16667	0.5895	4.58333	1.042	5.77778	0.6732	5.77778	0.9753	11.5556	0.8173	11.7778	0.8711	17.6667	0.942	17.6667	0.7369	29.2778	1.103	29.2778	0.4558	--	--	--	--	--	--	--	--
29.4444	1.042	29.4444	0.7005	1.47222	0.5201	1.44444	1.087	4.16667	0.5896	4.58333	1.042	5.77778	0.6733	5.77778	0.9753	11.5556	0.8174	11.7778	0.871	17.6667	0.9422	17.6667	0.7367	29.3333	1.103	29.3333	0.4553	--	--	--	--	--	--	--	--
29.4444	1.042	29.4444	0.701	1.47222	0.5202	1.44444	1.087	4.16667	0.5897	4.58333	1.042	5.77778	0.6734	5.77778	0.9752	11.5556	0.8176	11.7778	0.871	17.6667	0.9425	17.6667	0.7365	29.3889	1.104	29.3889	0.4547	--	--	--	--	--	--	--	--
29.4444	1.042	29.4444	0.7015	1.47222	0.5202	1.44444	1.087	4.16667	0.5898	4.58333	1.042	5.77778	0.6735	5.88889	0.9752	11.5556	0.8178	11.7778	0.8709	17.6667	0.9427	17.6667	0.7363	29.4444	1.104	29.4444	0.4542	--	--	--	--	--	--	--	--
29.4444	1.041	30	0.702	1.47222	0.5203	1.47222	1.087	4.16667	0.5898	4.58333	1.041	5.88889	0.6737	5.88889	0.9751	11.7778	0.818	11.7778	0.8708	17.6667	0.9429	17.6667	0.7361	29.5	1.104	29.5	0.4536	--	--	--	--	--	--	--	--
29.4444	1.041	30	0.7025	1.47222	0.5203	1.47222	1.087	4.16667	0.5899	4.58333	1.041	5.88889	0.6737	5.88889	0.9751	11.7778	0.8181	12	0.8707	17.6667	0.9431	18	0.7359	29.5556	1.105	29.5556	0.4531	--	--	--	--	--	--	--	--
30	1.041	30	0.703	1.47222	0.5204	1.47222	1.087	4.58333	0.5899	4.58333	1.041	5.88889	0.6738	5.88889	0.975	11.7778	0.8183	12	0.8706	17.6667	0.9434	18	0.7358	29.6111	1.105	29.6111	0.4526	--	--	--	--	--	--	--	--
30	1.041	30	0.7035	1.47222	0.5204	1.47222	1.087	4.58333	0.59	4.58333	1.041	5.88889	0.674	5.88889	0.975	11.7778	0.8184	12	0.8706	17.6667	0.9436	18	0.7356	29.6667	1.105	29.6667	0.452	--	--	--	--	--	--	--	--
30	1.041	30	0.704	1.47222	0.5205	1.47222	1.087	4.58333	0.5901	4.58333	1.041	5.88889	0.674	5.88889	0.9749	11.7778	0.8187	12	0.8705	17.6667	0.9439	18	0.7354	29.7222	1.106	29.7222	0.4515	--	--	--	--	--	--	--	--
30	1.041	30	0.7045	1.47222	0.5205	1.47222	1.087	4.58333	0.5902	4.58333	1.041	5.88889	0.6742	5.88889	0.9749	11.7778	0.8188	12	0.8704	18	0.9441	18	0.7352	29.7778	1.106	29.7778	0.4509	--	--	--	--	--	--	--	--
30	1.041	30	0.705	1.47222	0.5206	1.47222	1.087	4.58333	0.5903	4.58333	1.041	5.88889	0.6743	5.88889	0.9749	11.7778	0.819	12	0.8703	18	0.9443	18	0.735	29.8333	1.106	29.8333	0.4504	--	--	--	--	--	--	--	--
30	1.041	30	0.7055	1.5	0.5206	1.47222	1.087	4.58333	0.5903	4.58333	1.041	5.88889	0.6744	5.88889	0.9748	11.7778	0.8192	12	0.8702	18	0.9446	18	0.7348	29.8889	1.107	29.8889	0.4498	--	--	--	--	--	--	--	--
30	1.04	30	0.706	1.5	0.5207	1.47222	1.087	4.58333	0.5904	4.58333	1.041	5.88889	0.6745	5.88889	0.9748	11.7778	0.8193	12	0.8702	18	0.9448	18	0.7347	29.9444	1.107	29.9444	0.4492	--	--	--	--	--	--	--	--
30	1.04	30	0.7065	1.5	0.5207	1.47222	1.087	4.58333	0.5905	4.58333	1.041	5.88889	0.6746	6	0.9747	11.7778	0.8195	12	0.8701	18	0.945	18	0.7345	30	1.107	30	0.4487	--	--	--	--	--	--	--	--
30	1.04	30.5556	0.707	1.5	0.5208	1.5	1.087	4.58333	0.5905	4.58333	1.041	6	0.6747	6	0.9747	12	0.8197	12	0.87	18	0.9452	18	0.7343	30.0556	1.108	30.0556	0.4481	--	--	--	--	--	--	--	--
30	1.04	30.5556	0.7075	1.5	0.5208	1.5	1.087	4.58333	0.5906	4.58333	1.041	6	0.6748	6	0.9746	12	0.8198	12.2222	0.8699	18	0.9455	18.3333	0.7341	30.1111	1.108	30.1111	0.4476	--	--	--	--	--	--	--	--
30.5556	1.04	30.5556	0.7079	1.5	0.5209	1.5	1.087	4.58333	0.5907	4.58333	1.041	6	0.6749	6	0.9746	12	0.82	12.2222	0.8699	18	0.9457	18.3333	0.7339	30.1667	1.108	30.1667	0.447	--	--	--	--	--	--	--	--
30.5556	1.04	30.5556	0.7084	1.5	0.5209	1.5	1.087	4.58333	0.5908	4.58333	1.041	6	0.675	6	0.9746	12	0.8202	12.2222	0.8698	18	0.9459	18.3333	0.7337	30.2222	1.109	30.2222	0.4465	--	--	--	--	--	--	--	--
30.5556	1.04	30.5556	0.7089	1.5	0.521	1.5	1.087	4.58333	0.5908	4.58333	1.041	6	0.6751	6	0.9745	12	0.8204	12.2222	0.8697	18	0.9462	18.3333	0.7336	30.2778	1.109	30.2778	0.4459	--	--	--	--	--	--	--	--
30.5556	1.04	30.5556	0.7094	1.5	0.521	1.5	1.087	4.58333	0.5909	4.58333	1.041	6	0.6752	6	0.9745	12	0.8205	12.2222	0.8697	18.3333	0.9464	18.3333	0.7334	30.3333	1.109	30.3333	0.4454	--	--	--	--	--	--	--	--
30.5556	1.039	30.5556	0.7099	1.5	0.5211	1.5	1.087	4.58333	0.591	4.58333	1.041	6	0.6753	6	0.9744	12	0.8207	12.2222	0.8696	18.3333	0.9466	18.3333	0.7332	30.3889	1.11	30.3889	0.4449	--	--	--	--	--	--	--	--
30.5556	1.039	30.5556	0.7104	1.52778	0.5211	1.5	1.086	4.58333	0.5911	4.58333	1.041	6	0.6754	6	0.9744	12	0.8209	12.2222	0.8695	18.3333	0.9469	18.3333	0.733	30.4444	1.11	30.4444	0.4443	--	--	--	--	--	--	--	--
30.5556	1.039	30.5556	0.7109	1.52778	0.5212	1.5	1.086	4.58333	0.5912	4.58333	1.041	6	0.6755	6	0.9743	12	0.8211	12.2222	0.8694	18.3333	0.9471	18.3333	0.7328	30.5	1.11	30.5	0.4437	--	--	--	--	--	--	--	--
30.5556	1.039	30.5556	0.7114	1.52778	0.5213	1.5	1.086	4.58333	0.5912	4.58333	1.041	6	0.6756	6.11111	0.9743	12	0.8213	12.2222	0.8694	18.3333	0.9474	18.3333	0.7326	30.5556	1.111	30.5556	0.4431	--	--	--	--	--	--	--	--
30.5556	1.039	31.1111	0.7118	1.52778	0.5213	1.52778	1.086	4.58333	0.5913	4.58333	1.041	6.11111	0.6758	6.11111	0.9742	12.2222	0.8214	12.2222	0.8693	18.3333	0.9476	18.3333	0.7324	30.6111	1.111	30.6111	0.4426	--	--	--	--	--	--	--	--
30.5556	1.039	31.1111	0.7123	1.52778	0.5214	1.52778	1.086	4.58333	0.5914	4.58333	1.041	6.11111	0.6759	6.11111	0.9742	12.2222	0.8216	12.4444	0.8692	18.3333	0.9478	18.6667	0.7322	30.6667	1.111	30.6667	0.4421	--	--	--	--	--	--	--	--
31.1111	1.039	31.1111	0.7128	1.52778	0.5214	1.52778	1.086	4.58333	0.5914	4.58333	1.041	6.11111	0.676	6.11111	0.9741	12.2222	0.8218	12.4444	0.8691	18.3333	0.948	18.6667	0.7321	30.7222	1.112	30.7222	0.4415	--	--	--	--	--	--	--	--
31.1111	1.038	31.1111	0.7133	1.52778	0.5214	1.52778	1.086	4.58333	0.5915	4.58333	1.041	6.11111	0.6761	6.11111	0.9741	12.2222	0.8219	12.4444	0.8691	18.3333	0.9483	18.6667	0.7319	30.7778	1.112	30.7778	0.4409	--	--	--	--	--	--	--	--
31.1111	1.038	31.1111	0.7138	1.52778	0.5215	1.52778	1.086	4.58333	0.5916	4.58333	1.04	6.11111	0.6762	6.11111	0.9741	12.2222	0.8221	12.4444	0.869	18.3333	0.9485	18.6667	0.7317	30.8333	1.112	30.8333	0.4404	--	--	--	--	--	--	--	--
31.1111	1.038	31.1111	0.7142	1.52778	0.5215	1.52778	1.086	4.58333	0.5916	4.58333	1.04	6.11111	0.6763	6.11111	0.974	12.2222	0.8222	12.4444	0.8689	18.6667	0.9487	18.6667	0.7315	30.8889	1.113	30.8889	0.4398	--	--	--	--	--	--	--	--
31.1111	1.038	31.1111	0.7147	1.52778	0.5216	1.52778	1.086	4.58333	0.5917	4.58333	1.04	6.11111	0.6764	6.11111	0.974	12.2222	0.8224	12.4444	0.8688	18.6667	0.949	18.6667	0.7313	30.9444	1.113	30.9444	0.4393	--	--	--	--	--	--	--	--
31.1111	1.038	31.1111	0.7152	1.55556	0.5216	1.52778	1.086	4.58333	0.5918	4.58333	1.04	6.11111	0.6765	6.11111	0.9739	12.2222	0.8226	12.4444	0.8687	18.6667	0.9492	18.6667	0.7311	31	1.113	31	0.4387	--	--	--	--	--	--	--	--
31.1111	1.038	31.1111	0.7157	1.55556	0.5217	1.52778	1.086	4.58333	0.5919	4.58333	1.04	6.11111	0.6766	6.11111	0.9739	12.2222	0.8228	12.4444	0.8687	18.6667	0.9494	18.6667	0.731	31.0556	1.114	31.0556	0.4381	--	--	--	--	--	--	--	--
[truncated: 93,540 more rows]

## Sheet: Figure 3d
Cycling performance
p-VHCF-10 Ag-6 M H2SO4						VHCF-10 Ag-6 M H2SO4
[truncated: 6,001 more rows]

## Sheet: Figure 3e
Comparison
Current density	Capacity retention	Cycle number
0.1	92.6	100	NaNiHCF
[truncated: 7 more rows]

## Sheet: Figure 3f
Time-Potential
[truncated: 142 more rows]

[truncated: 20 more sheets: Figure 3g, Figure 4a-b, Figure 4c, Figure 4d, Figure 4e, Figure 4f, Figure 4g, Figure 4h, Figure 5a, Figure 5b, Figure 5c, Figure 5d, Figure 6a, Figure 6b, Figure 6c, Figure 6d, Figure 6e, Figure 6f, Figure 6g, Figure 6h-i]
